# Supplementary material for: Joint contributions of the gut microbiota and host genetics to feed efficiency in chickens
Source: Microbiome. 2021 Jun 1;9:126. doi: 10.1186/s40168-021-01040-x (PMC8171024; doi:10.1186/s40168-021-01040-x)
Supplement: Supplementary file 2 — Additional file 1: Table S1. Composition of the diets for chickens during the experiment. [file 40168_2021_1040_MOESM2_ESM.ods]

## Sheet: Sheet1
Table S1. Composition of the diets for chickens during the experiment
Ingredient (%)	Percent (%)
Corn	69.29
Soybean meal	9.17
Cottonseed meal（46%）	7.9
Corn protein（46%）	5
Soybean oil	4.1
Dicalcium phosphate	1.47
Limestone	1.06
NaCl	0.22
Choline chloride (50%)	0.1
Lysine•HCl(78%)	0.69
Premix*	1
Total	100
