# Supplementary material for: Joint contributions of the gut microbiota and host genetics to feed efficiency in chickens
Source: Microbiome. 2021 Jun 1;9:126. doi: 10.1186/s40168-021-01040-x (PMC8171024; doi:10.1186/s40168-021-01040-x)
Supplement: Supplementary file 3 — Additional file 2: Table S2. Descriptive statistics for host phenotypes. [file 40168_2021_1040_MOESM3_ESM.ods]

## Sheet: Sheet1
Table S2. Descriptive statistics for host phenotypes
Traits	N	Mean ± SD	CV, %	Maximum	Minimum
RFI /g	204	0.23 ± 10.08	——	36.83.	-32.29
ADFI	204	104.78 ± 15.96	15.23	147.06	68.34
ADG	206	35.64 ± 8.21	23.04	54.52	10.53
BW76 /g	206	2316.74 ± 233.55	10.08	2890.00	1650.00
MMW /g	206	1646.52 ± 105.99	6.44	1893.48	1309.40
BW56 /g	206	1575.40 ± 125.60	7.97	1825.00	1165.00
N = the number of non-missing values; SD = standard deviation; CV = variation coefficient; RFI = residual feed intake; ADFI = average daily feed intake; ADG = average daily gain; BW76 = body weight at 76 days of age; MMW = metabolic mid-weight; BW56 = body weight at 56 days of age;
