# Supplementary material for: Joint contributions of the gut microbiota and host genetics to feed efficiency in chickens
Source: Microbiome. 2021 Jun 1;9:126. doi: 10.1186/s40168-021-01040-x (PMC8171024; doi:10.1186/s40168-021-01040-x)
Supplement: Supplementary file 7 — Additional file 6: Table S3. Statistics of SNPs in functional regions. [file 40168_2021_1040_MOESM7_ESM.ods]

## Sheet: Sheet1
Table S3. Statistics of SNPs in functional regions
Category		Count	Perncent
Intergenic region		4,643,107	49.74%
Flanking region	upstream	125,103	2.83%
	downstream	130,227
	upstream;downstream	9,044
Geneic region	exonic	120,180	47.43%
	exonic;splicing	61
	intronic	4,009,933
	ncRNA_exonic	16,933
	ncRNA_exonic;splicing	6
	ncRNA_intronic	210,488
	ncRNA_splicing	86
	splicing	321
	UTR3	59,220
	UTR5	10,353
	UTR5;UTR3	131
Total		9,335,193	100%
