# Supplementary material for: Joint contributions of the gut microbiota and host genetics to feed efficiency in chickens
Source: Microbiome. 2021 Jun 1;9:126. doi: 10.1186/s40168-021-01040-x (PMC8171024; doi:10.1186/s40168-021-01040-x)
Supplement: Supplementary file 12 — Additional file 11: Table S4. Co-occurrence network of duodenal microbial taxa. [file 40168_2021_1040_MOESM12_ESM.ods]

## Sheet: Sheet1
Table S4. Co-occurrence network of duodenal microbial taxa
Microbial family	Microbial family	Pearson correlation	Spearman correlation	Direction
p_Actinobacteria.c_Actinobacteria.o_Actinomycetales.f_Brevibacteriaceae	p_Actinobacteria.c_Actinobacteria.o_Actinomycetales.f_Nocardiaceae	0.69	0.68	positive
p_Actinobacteria.c_Actinobacteria.o_Actinomycetales.f_Brevibacteriaceae	p_Bacteroidetes.c_[Saprospirae].o_[Saprospirales].f_Chitinophagaceae	0.60	0.54	positive
p_Actinobacteria.c_Actinobacteria.o_Actinomycetales.f_Brevibacteriaceae	p_Bacteroidetes.c_Flavobacteriia.o_Flavobacteriales.f_Flavobacteriaceae	0.48	0.42	positive
p_Actinobacteria.c_Actinobacteria.o_Actinomycetales.f_Brevibacteriaceae	p_Firmicutes.c_Bacilli.o_Lactobacillales.f_Lactobacillaceae	0.41	0.41	positive
p_Actinobacteria.c_Actinobacteria.o_Actinomycetales.f_Brevibacteriaceae	p_Proteobacteria.c_Alphaproteobacteria.o_Caulobacterales.f_Caulobacteraceae	0.70	0.63	positive
p_Actinobacteria.c_Actinobacteria.o_Actinomycetales.f_Brevibacteriaceae	p_Proteobacteria.c_Alphaproteobacteria.o_Rhizobiales.f_	0.50	0.54	positive
p_Actinobacteria.c_Actinobacteria.o_Actinomycetales.f_Brevibacteriaceae	p_Proteobacteria.c_Alphaproteobacteria.o_Rhizobiales.f_Bradyrhizobiaceae	0.57	0.52	positive
p_Actinobacteria.c_Actinobacteria.o_Actinomycetales.f_Brevibacteriaceae	p_Proteobacteria.c_Alphaproteobacteria.o_Rhizobiales.f_Brucellaceae	0.71	0.68	positive
p_Actinobacteria.c_Actinobacteria.o_Actinomycetales.f_Brevibacteriaceae	p_Proteobacteria.c_Alphaproteobacteria.o_Rhizobiales.f_Methylobacteriaceae	0.68	0.64	positive
p_Actinobacteria.c_Actinobacteria.o_Actinomycetales.f_Brevibacteriaceae	p_Proteobacteria.c_Alphaproteobacteria.o_Rhizobiales.f_Phyllobacteriaceae	0.56	0.54	positive
p_Actinobacteria.c_Actinobacteria.o_Actinomycetales.f_Brevibacteriaceae	p_Proteobacteria.c_Alphaproteobacteria.o_Rhizobiales.f_Rhizobiaceae	0.48	0.43	positive
p_Actinobacteria.c_Actinobacteria.o_Actinomycetales.f_Brevibacteriaceae	p_Proteobacteria.c_Alphaproteobacteria.o_Sphingomonadales.f_Sphingomonadaceae	0.67	0.61	positive
p_Actinobacteria.c_Actinobacteria.o_Actinomycetales.f_Brevibacteriaceae	p_Proteobacteria.c_Betaproteobacteria.o_Burkholderiales.f_Comamonadaceae	0.45	0.42	positive
p_Actinobacteria.c_Actinobacteria.o_Actinomycetales.f_Brevibacteriaceae	p_Proteobacteria.c_Betaproteobacteria.o_Rhodocyclales.f_Rhodocyclaceae	0.40	0.43	positive
p_Actinobacteria.c_Actinobacteria.o_Actinomycetales.f_Brevibacteriaceae	p_Proteobacteria.c_Gammaproteobacteria.o_Pseudomonadales.f_Moraxellaceae	0.49	0.49	positive
p_Actinobacteria.c_Actinobacteria.o_Actinomycetales.f_Brevibacteriaceae	p_Proteobacteria.c_Gammaproteobacteria.o_Xanthomonadales.f_Sinobacteraceae	0.49	0.50	positive
p_Actinobacteria.c_Actinobacteria.o_Actinomycetales.f_Brevibacteriaceae	p_Proteobacteria.c_Gammaproteobacteria.o_Xanthomonadales.f_Xanthomonadaceae	0.68	0.62	positive
p_Actinobacteria.c_Actinobacteria.o_Actinomycetales.f_Corynebacteriaceae	p_Proteobacteria.c_Betaproteobacteria.o_Rhodocyclales.f_Rhodocyclaceae	0.44	0.41	positive
p_Actinobacteria.c_Actinobacteria.o_Actinomycetales.f_Corynebacteriaceae	p_Proteobacteria.c_Gammaproteobacteria.o_Pseudomonadales.f_Moraxellaceae	0.31	0.46	positive
p_Actinobacteria.c_Actinobacteria.o_Actinomycetales.f_Nocardiaceae	p_Bacteroidetes.c_[Saprospirae].o_[Saprospirales].f_Chitinophagaceae	0.80	0.74	positive
p_Actinobacteria.c_Actinobacteria.o_Actinomycetales.f_Nocardiaceae	p_Bacteroidetes.c_Flavobacteriia.o_Flavobacteriales.f_Flavobacteriaceae	0.61	0.57	positive
p_Actinobacteria.c_Actinobacteria.o_Actinomycetales.f_Nocardiaceae	p_Proteobacteria.c_Alphaproteobacteria.o_Caulobacterales.f_Caulobacteraceae	0.82	0.79	positive
p_Actinobacteria.c_Actinobacteria.o_Actinomycetales.f_Nocardiaceae	p_Proteobacteria.c_Alphaproteobacteria.o_Rhizobiales.f_	0.63	0.68	positive
p_Actinobacteria.c_Actinobacteria.o_Actinomycetales.f_Nocardiaceae	p_Proteobacteria.c_Alphaproteobacteria.o_Rhizobiales.f_Bradyrhizobiaceae	0.75	0.70	positive
p_Actinobacteria.c_Actinobacteria.o_Actinomycetales.f_Nocardiaceae	p_Proteobacteria.c_Alphaproteobacteria.o_Rhizobiales.f_Brucellaceae	0.93	0.89	positive
p_Actinobacteria.c_Actinobacteria.o_Actinomycetales.f_Nocardiaceae	p_Proteobacteria.c_Alphaproteobacteria.o_Rhizobiales.f_Methylobacteriaceae	0.79	0.76	positive
p_Actinobacteria.c_Actinobacteria.o_Actinomycetales.f_Nocardiaceae	p_Proteobacteria.c_Alphaproteobacteria.o_Rhizobiales.f_Phyllobacteriaceae	0.77	0.75	positive
p_Actinobacteria.c_Actinobacteria.o_Actinomycetales.f_Nocardiaceae	p_Proteobacteria.c_Alphaproteobacteria.o_Rhizobiales.f_Rhizobiaceae	0.54	0.53	positive
p_Actinobacteria.c_Actinobacteria.o_Actinomycetales.f_Nocardiaceae	p_Proteobacteria.c_Alphaproteobacteria.o_Rhodobacterales.f_Rhodobacteraceae	0.38	0.35	positive
p_Actinobacteria.c_Actinobacteria.o_Actinomycetales.f_Nocardiaceae	p_Proteobacteria.c_Alphaproteobacteria.o_Sphingomonadales.f_Sphingomonadaceae	0.80	0.75	positive
p_Actinobacteria.c_Actinobacteria.o_Actinomycetales.f_Nocardiaceae	p_Proteobacteria.c_Betaproteobacteria.o_Burkholderiales.f_Comamonadaceae	0.66	0.63	positive
p_Actinobacteria.c_Actinobacteria.o_Actinomycetales.f_Nocardiaceae	p_Proteobacteria.c_Betaproteobacteria.o_Rhodocyclales.f_Rhodocyclaceae	0.51	0.56	positive
p_Actinobacteria.c_Actinobacteria.o_Actinomycetales.f_Nocardiaceae	p_Proteobacteria.c_Gammaproteobacteria.o_Pseudomonadales.f_Moraxellaceae	0.46	0.52	positive
p_Actinobacteria.c_Actinobacteria.o_Actinomycetales.f_Nocardiaceae	p_Proteobacteria.c_Gammaproteobacteria.o_Xanthomonadales.f_Sinobacteraceae	0.56	0.57	positive
p_Actinobacteria.c_Actinobacteria.o_Actinomycetales.f_Nocardiaceae	p_Proteobacteria.c_Gammaproteobacteria.o_Xanthomonadales.f_Xanthomonadaceae	0.81	0.77	positive
p_Bacteroidetes.c_[Saprospirae].o_[Saprospirales].f_Chitinophagaceae	p_Proteobacteria.c_Alphaproteobacteria.o_Caulobacterales.f_Caulobacteraceae	0.77	0.71	positive
p_Bacteroidetes.c_[Saprospirae].o_[Saprospirales].f_Chitinophagaceae	p_Proteobacteria.c_Alphaproteobacteria.o_Rhizobiales.f_	0.58	0.59	positive
p_Bacteroidetes.c_[Saprospirae].o_[Saprospirales].f_Chitinophagaceae	p_Proteobacteria.c_Alphaproteobacteria.o_Rhizobiales.f_Bradyrhizobiaceae	0.73	0.67	positive
p_Bacteroidetes.c_[Saprospirae].o_[Saprospirales].f_Chitinophagaceae	p_Proteobacteria.c_Alphaproteobacteria.o_Rhizobiales.f_Brucellaceae	0.78	0.69	positive
p_Bacteroidetes.c_[Saprospirae].o_[Saprospirales].f_Chitinophagaceae	p_Proteobacteria.c_Alphaproteobacteria.o_Rhizobiales.f_Methylobacteriaceae	0.76	0.73	positive
p_Bacteroidetes.c_[Saprospirae].o_[Saprospirales].f_Chitinophagaceae	p_Proteobacteria.c_Alphaproteobacteria.o_Rhizobiales.f_Phyllobacteriaceae	0.61	0.55	positive
p_Bacteroidetes.c_[Saprospirae].o_[Saprospirales].f_Chitinophagaceae	p_Proteobacteria.c_Alphaproteobacteria.o_Rhizobiales.f_Rhizobiaceae	0.44	0.41	positive
p_Bacteroidetes.c_[Saprospirae].o_[Saprospirales].f_Chitinophagaceae	p_Proteobacteria.c_Alphaproteobacteria.o_Sphingomonadales.f_Sphingomonadaceae	0.69	0.63	positive
p_Bacteroidetes.c_[Saprospirae].o_[Saprospirales].f_Chitinophagaceae	p_Proteobacteria.c_Betaproteobacteria.o_Burkholderiales.f_Comamonadaceae	0.44	0.42	positive
p_Bacteroidetes.c_[Saprospirae].o_[Saprospirales].f_Chitinophagaceae	p_Proteobacteria.c_Betaproteobacteria.o_Rhodocyclales.f_Rhodocyclaceae	0.37	0.41	positive
p_Bacteroidetes.c_[Saprospirae].o_[Saprospirales].f_Chitinophagaceae	p_Proteobacteria.c_Gammaproteobacteria.o_Pseudomonadales.f_Moraxellaceae	0.34	0.34	positive
p_Bacteroidetes.c_[Saprospirae].o_[Saprospirales].f_Chitinophagaceae	p_Proteobacteria.c_Gammaproteobacteria.o_Xanthomonadales.f_Sinobacteraceae	0.45	0.43	positive
p_Bacteroidetes.c_[Saprospirae].o_[Saprospirales].f_Chitinophagaceae	p_Proteobacteria.c_Gammaproteobacteria.o_Xanthomonadales.f_Xanthomonadaceae	0.72	0.65	positive
p_Bacteroidetes.c_Bacteroidia.o_Bacteroidales.f_Bacteroidaceae	p_Firmicutes.c_Bacilli.o_Bacillales.f_Bacillaceae	-0.38	-0.42	negative
p_Bacteroidetes.c_Bacteroidia.o_Bacteroidales.f_Bacteroidaceae	p_Firmicutes.c_Bacilli.o_Lactobacillales.f_Streptococcaceae	-0.32	-0.37	negative
p_Bacteroidetes.c_Bacteroidia.o_Bacteroidales.f_Bacteroidaceae	p_Firmicutes.c_Clostridia.o_Clostridiales.f_	0.56	0.69	positive
p_Bacteroidetes.c_Bacteroidia.o_Bacteroidales.f_Bacteroidaceae	p_Firmicutes.c_Clostridia.o_Clostridiales.f_Ruminococcaceae	0.71	0.79	positive
p_Bacteroidetes.c_Bacteroidia.o_Bacteroidales.f_Bacteroidaceae	p_Proteobacteria.c_Gammaproteobacteria.o_Enterobacteriales.f_Enterobacteriaceae	0.34	0.35	positive
p_Bacteroidetes.c_Bacteroidia.o_Bacteroidales.f_Bacteroidaceae	p_Proteobacteria.c_Gammaproteobacteria.o_Xanthomonadales.f_Xanthomonadaceae	-0.30	-0.32	negative
p_Bacteroidetes.c_Flavobacteriia.o_Flavobacteriales.f_Flavobacteriaceae	p_Bacteroidetes.c_[Saprospirae].o_[Saprospirales].f_Chitinophagaceae	0.78	0.79	positive
p_Bacteroidetes.c_Flavobacteriia.o_Flavobacteriales.f_Flavobacteriaceae	p_Proteobacteria.c_Alphaproteobacteria.o_Caulobacterales.f_Caulobacteraceae	0.57	0.54	positive
p_Bacteroidetes.c_Flavobacteriia.o_Flavobacteriales.f_Flavobacteriaceae	p_Proteobacteria.c_Alphaproteobacteria.o_Rhizobiales.f_	0.39	0.42	positive
p_Bacteroidetes.c_Flavobacteriia.o_Flavobacteriales.f_Flavobacteriaceae	p_Proteobacteria.c_Alphaproteobacteria.o_Rhizobiales.f_Bradyrhizobiaceae	0.56	0.53	positive
p_Bacteroidetes.c_Flavobacteriia.o_Flavobacteriales.f_Flavobacteriaceae	p_Proteobacteria.c_Alphaproteobacteria.o_Rhizobiales.f_Brucellaceae	0.55	0.51	positive
p_Bacteroidetes.c_Flavobacteriia.o_Flavobacteriales.f_Flavobacteriaceae	p_Proteobacteria.c_Alphaproteobacteria.o_Rhizobiales.f_Methylobacteriaceae	0.61	0.56	positive
p_Bacteroidetes.c_Flavobacteriia.o_Flavobacteriales.f_Flavobacteriaceae	p_Proteobacteria.c_Alphaproteobacteria.o_Rhizobiales.f_Phyllobacteriaceae	0.44	0.38	positive
p_Bacteroidetes.c_Flavobacteriia.o_Flavobacteriales.f_Flavobacteriaceae	p_Proteobacteria.c_Alphaproteobacteria.o_Sphingomonadales.f_Sphingomonadaceae	0.50	0.44	positive
p_Bacteroidetes.c_Flavobacteriia.o_Flavobacteriales.f_Flavobacteriaceae	p_Proteobacteria.c_Gammaproteobacteria.o_Xanthomonadales.f_Sinobacteraceae	0.37	0.37	positive
p_Bacteroidetes.c_Flavobacteriia.o_Flavobacteriales.f_Flavobacteriaceae	p_Proteobacteria.c_Gammaproteobacteria.o_Xanthomonadales.f_Xanthomonadaceae	0.57	0.55	positive
p_Firmicutes.c_Bacilli.o_Bacillales.f_Bacillaceae	p_Firmicutes.c_Bacilli.o_Lactobacillales.f_Streptococcaceae	0.81	0.89	positive
p_Firmicutes.c_Bacilli.o_Bacillales.f_Bacillaceae	p_Firmicutes.c_Clostridia.o_Clostridiales.f_Ruminococcaceae	-0.44	-0.47	negative
p_Firmicutes.c_Bacilli.o_Bacillales.f_Bacillaceae	p_Proteobacteria.c_Alphaproteobacteria.o_Rhodobacterales.f_Rhodobacteraceae	-0.32	-0.35	negative
p_Firmicutes.c_Bacilli.o_Bacillales.f_Bacillaceae	p_Proteobacteria.c_Gammaproteobacteria.o_Enterobacteriales.f_Enterobacteriaceae	-0.44	-0.44	negative
p_Firmicutes.c_Bacilli.o_Bacillales.f_Bacillaceae	p_Proteobacteria.c_Gammaproteobacteria.o_Pseudomonadales.f_Pseudomonadaceae	0.39	0.45	positive
p_Firmicutes.c_Bacilli.o_Lactobacillales.f_Lactobacillaceae	p_Proteobacteria.c_Alphaproteobacteria.o_Caulobacterales.f_Caulobacteraceae	0.41	0.38	positive
p_Firmicutes.c_Bacilli.o_Lactobacillales.f_Lactobacillaceae	p_Proteobacteria.c_Alphaproteobacteria.o_Rhizobiales.f_Bradyrhizobiaceae	0.34	0.32	positive
p_Firmicutes.c_Bacilli.o_Lactobacillales.f_Lactobacillaceae	p_Proteobacteria.c_Alphaproteobacteria.o_Rhizobiales.f_Brucellaceae	0.33	0.31	positive
p_Firmicutes.c_Bacilli.o_Lactobacillales.f_Lactobacillaceae	p_Proteobacteria.c_Alphaproteobacteria.o_Rhizobiales.f_Methylobacteriaceae	0.32	0.31	positive
p_Firmicutes.c_Bacilli.o_Lactobacillales.f_Lactobacillaceae	p_Proteobacteria.c_Gammaproteobacteria.o_Xanthomonadales.f_Xanthomonadaceae	0.45	0.41	positive
p_Firmicutes.c_Bacilli.o_Lactobacillales.f_Streptococcaceae	p_Firmicutes.c_Clostridia.o_Clostridiales.f_Ruminococcaceae	-0.35	-0.40	negative
p_Firmicutes.c_Bacilli.o_Lactobacillales.f_Streptococcaceae	p_Proteobacteria.c_Gammaproteobacteria.o_Pseudomonadales.f_Pseudomonadaceae	0.41	0.46	positive
p_Firmicutes.c_Clostridia.o_Clostridiales.f_	p_Firmicutes.c_Clostridia.o_Clostridiales.f_Ruminococcaceae	0.56	0.67	positive
p_Firmicutes.c_Clostridia.o_Clostridiales.f_	p_Firmicutes.c_Clostridia.o_Clostridiales.f_Veillonellaceae	0.36	0.38	positive
p_Firmicutes.c_Clostridia.o_Clostridiales.f_	p_Proteobacteria.c_Gammaproteobacteria.o_Enterobacteriales.f_Enterobacteriaceae	0.31	0.33	positive
p_Firmicutes.c_Clostridia.o_Clostridiales.f_Ruminococcaceae	p_Firmicutes.c_Clostridia.o_Clostridiales.f_Veillonellaceae	0.32	0.31	positive
p_Firmicutes.c_Clostridia.o_Clostridiales.f_Ruminococcaceae	p_Proteobacteria.c_Gammaproteobacteria.o_Enterobacteriales.f_Enterobacteriaceae	0.36	0.41	positive
p_OD1.c_ZB2.o_.f_	p_Proteobacteria.c_Alphaproteobacteria.o_Caulobacterales.f_Caulobacteraceae	0.72	0.76	positive
p_OD1.c_ZB2.o_.f_	p_Proteobacteria.c_Alphaproteobacteria.o_Rhizobiales.f_	0.55	0.65	positive
p_OD1.c_ZB2.o_.f_	p_Proteobacteria.c_Alphaproteobacteria.o_Rhizobiales.f_Bradyrhizobiaceae	0.68	0.70	positive
p_OD1.c_ZB2.o_.f_	p_Proteobacteria.c_Alphaproteobacteria.o_Rhizobiales.f_Brucellaceae	0.76	0.81	positive
p_OD1.c_ZB2.o_.f_	p_Proteobacteria.c_Alphaproteobacteria.o_Rhizobiales.f_Methylobacteriaceae	0.69	0.69	positive
p_OD1.c_ZB2.o_.f_	p_Proteobacteria.c_Alphaproteobacteria.o_Rhizobiales.f_Phyllobacteriaceae	0.61	0.70	positive
p_OD1.c_ZB2.o_.f_	p_Proteobacteria.c_Alphaproteobacteria.o_Rhizobiales.f_Rhizobiaceae	0.47	0.49	positive
p_OD1.c_ZB2.o_.f_	p_Proteobacteria.c_Alphaproteobacteria.o_Sphingomonadales.f_Sphingomonadaceae	0.71	0.70	positive
p_OD1.c_ZB2.o_.f_	p_Proteobacteria.c_Betaproteobacteria.o_Burkholderiales.f_Comamonadaceae	0.49	0.52	positive
p_OD1.c_ZB2.o_.f_	p_Proteobacteria.c_Betaproteobacteria.o_Rhodocyclales.f_Rhodocyclaceae	0.45	0.49	positive
p_OD1.c_ZB2.o_.f_	p_Proteobacteria.c_Gammaproteobacteria.o_Pseudomonadales.f_Moraxellaceae	0.39	0.44	positive
p_OD1.c_ZB2.o_.f_	p_Proteobacteria.c_Gammaproteobacteria.o_Xanthomonadales.f_Sinobacteraceae	0.57	0.56	positive
p_OD1.c_ZB2.o_.f_	p_Proteobacteria.c_Gammaproteobacteria.o_Xanthomonadales.f_Xanthomonadaceae	0.77	0.79	positive
p_Proteobacteria.c_Alphaproteobacteria.o_Caulobacterales.f_Caulobacteraceae	p_Proteobacteria.c_Alphaproteobacteria.o_Rhizobiales.f_	0.66	0.66	positive
p_Proteobacteria.c_Alphaproteobacteria.o_Caulobacterales.f_Caulobacteraceae	p_Proteobacteria.c_Alphaproteobacteria.o_Rhizobiales.f_Bradyrhizobiaceae	0.85	0.82	positive
p_Proteobacteria.c_Alphaproteobacteria.o_Caulobacterales.f_Caulobacteraceae	p_Proteobacteria.c_Alphaproteobacteria.o_Rhizobiales.f_Brucellaceae	0.89	0.85	positive
p_Proteobacteria.c_Alphaproteobacteria.o_Caulobacterales.f_Caulobacteraceae	p_Proteobacteria.c_Alphaproteobacteria.o_Rhizobiales.f_Methylobacteriaceae	0.82	0.80	positive
p_Proteobacteria.c_Alphaproteobacteria.o_Caulobacterales.f_Caulobacteraceae	p_Proteobacteria.c_Alphaproteobacteria.o_Rhizobiales.f_Phyllobacteriaceae	0.73	0.72	positive
p_Proteobacteria.c_Alphaproteobacteria.o_Caulobacterales.f_Caulobacteraceae	p_Proteobacteria.c_Alphaproteobacteria.o_Rhizobiales.f_Rhizobiaceae	0.58	0.59	positive
p_Proteobacteria.c_Alphaproteobacteria.o_Caulobacterales.f_Caulobacteraceae	p_Proteobacteria.c_Alphaproteobacteria.o_Rhodobacterales.f_Rhodobacteraceae	0.34	0.37	positive
p_Proteobacteria.c_Alphaproteobacteria.o_Caulobacterales.f_Caulobacteraceae	p_Proteobacteria.c_Alphaproteobacteria.o_Sphingomonadales.f_Sphingomonadaceae	0.84	0.81	positive
p_Proteobacteria.c_Alphaproteobacteria.o_Caulobacterales.f_Caulobacteraceae	p_Proteobacteria.c_Betaproteobacteria.o_Burkholderiales.f_Comamonadaceae	0.62	0.62	positive
p_Proteobacteria.c_Alphaproteobacteria.o_Caulobacterales.f_Caulobacteraceae	p_Proteobacteria.c_Betaproteobacteria.o_Rhodocyclales.f_Rhodocyclaceae	0.50	0.54	positive
p_Proteobacteria.c_Alphaproteobacteria.o_Caulobacterales.f_Caulobacteraceae	p_Proteobacteria.c_Gammaproteobacteria.o_Pseudomonadales.f_Moraxellaceae	0.48	0.51	positive
p_Proteobacteria.c_Alphaproteobacteria.o_Caulobacterales.f_Caulobacteraceae	p_Proteobacteria.c_Gammaproteobacteria.o_Xanthomonadales.f_Sinobacteraceae	0.60	0.64	positive
p_Proteobacteria.c_Alphaproteobacteria.o_Caulobacterales.f_Caulobacteraceae	p_Proteobacteria.c_Gammaproteobacteria.o_Xanthomonadales.f_Xanthomonadaceae	0.88	0.84	positive
p_Proteobacteria.c_Alphaproteobacteria.o_Rhizobiales.f_	p_Proteobacteria.c_Alphaproteobacteria.o_Rhizobiales.f_Bradyrhizobiaceae	0.61	0.62	positive
p_Proteobacteria.c_Alphaproteobacteria.o_Rhizobiales.f_	p_Proteobacteria.c_Alphaproteobacteria.o_Rhizobiales.f_Brucellaceae	0.67	0.72	positive
p_Proteobacteria.c_Alphaproteobacteria.o_Rhizobiales.f_	p_Proteobacteria.c_Alphaproteobacteria.o_Rhizobiales.f_Methylobacteriaceae	0.61	0.63	positive
p_Proteobacteria.c_Alphaproteobacteria.o_Rhizobiales.f_	p_Proteobacteria.c_Alphaproteobacteria.o_Rhizobiales.f_Phyllobacteriaceae	0.58	0.62	positive
p_Proteobacteria.c_Alphaproteobacteria.o_Rhizobiales.f_	p_Proteobacteria.c_Alphaproteobacteria.o_Rhizobiales.f_Rhizobiaceae	0.37	0.47	positive
p_Proteobacteria.c_Alphaproteobacteria.o_Rhizobiales.f_	p_Proteobacteria.c_Alphaproteobacteria.o_Sphingomonadales.f_Sphingomonadaceae	0.61	0.64	positive
p_Proteobacteria.c_Alphaproteobacteria.o_Rhizobiales.f_	p_Proteobacteria.c_Betaproteobacteria.o_Burkholderiales.f_Comamonadaceae	0.45	0.52	positive
p_Proteobacteria.c_Alphaproteobacteria.o_Rhizobiales.f_	p_Proteobacteria.c_Betaproteobacteria.o_Rhodocyclales.f_Rhodocyclaceae	0.34	0.42	positive
p_Proteobacteria.c_Alphaproteobacteria.o_Rhizobiales.f_	p_Proteobacteria.c_Gammaproteobacteria.o_Pseudomonadales.f_Moraxellaceae	0.35	0.39	positive
p_Proteobacteria.c_Alphaproteobacteria.o_Rhizobiales.f_	p_Proteobacteria.c_Gammaproteobacteria.o_Xanthomonadales.f_Sinobacteraceae	0.38	0.43	positive
p_Proteobacteria.c_Alphaproteobacteria.o_Rhizobiales.f_	p_Proteobacteria.c_Gammaproteobacteria.o_Xanthomonadales.f_Xanthomonadaceae	0.66	0.70	positive
p_Proteobacteria.c_Alphaproteobacteria.o_Rhizobiales.f_Bradyrhizobiaceae	p_Proteobacteria.c_Alphaproteobacteria.o_Rhizobiales.f_Brucellaceae	0.79	0.75	positive
p_Proteobacteria.c_Alphaproteobacteria.o_Rhizobiales.f_Bradyrhizobiaceae	p_Proteobacteria.c_Alphaproteobacteria.o_Rhizobiales.f_Methylobacteriaceae	0.69	0.68	positive
p_Proteobacteria.c_Alphaproteobacteria.o_Rhizobiales.f_Bradyrhizobiaceae	p_Proteobacteria.c_Alphaproteobacteria.o_Rhizobiales.f_Phyllobacteriaceae	0.66	0.63	positive
p_Proteobacteria.c_Alphaproteobacteria.o_Rhizobiales.f_Bradyrhizobiaceae	p_Proteobacteria.c_Alphaproteobacteria.o_Rhizobiales.f_Rhizobiaceae	0.52	0.52	positive
p_Proteobacteria.c_Alphaproteobacteria.o_Rhizobiales.f_Bradyrhizobiaceae	p_Proteobacteria.c_Alphaproteobacteria.o_Sphingomonadales.f_Sphingomonadaceae	0.72	0.68	positive
p_Proteobacteria.c_Alphaproteobacteria.o_Rhizobiales.f_Bradyrhizobiaceae	p_Proteobacteria.c_Betaproteobacteria.o_Burkholderiales.f_Comamonadaceae	0.58	0.57	positive
p_Proteobacteria.c_Alphaproteobacteria.o_Rhizobiales.f_Bradyrhizobiaceae	p_Proteobacteria.c_Betaproteobacteria.o_Rhodocyclales.f_Rhodocyclaceae	0.46	0.47	positive
p_Proteobacteria.c_Alphaproteobacteria.o_Rhizobiales.f_Bradyrhizobiaceae	p_Proteobacteria.c_Gammaproteobacteria.o_Pseudomonadales.f_Moraxellaceae	0.39	0.44	positive
p_Proteobacteria.c_Alphaproteobacteria.o_Rhizobiales.f_Bradyrhizobiaceae	p_Proteobacteria.c_Gammaproteobacteria.o_Xanthomonadales.f_Sinobacteraceae	0.58	0.59	positive
p_Proteobacteria.c_Alphaproteobacteria.o_Rhizobiales.f_Bradyrhizobiaceae	p_Proteobacteria.c_Gammaproteobacteria.o_Xanthomonadales.f_Xanthomonadaceae	0.81	0.77	positive
p_Proteobacteria.c_Alphaproteobacteria.o_Rhizobiales.f_Brucellaceae	p_Proteobacteria.c_Alphaproteobacteria.o_Rhizobiales.f_Methylobacteriaceae	0.81	0.78	positive
p_Proteobacteria.c_Alphaproteobacteria.o_Rhizobiales.f_Brucellaceae	p_Proteobacteria.c_Alphaproteobacteria.o_Rhizobiales.f_Phyllobacteriaceae	0.79	0.78	positive
p_Proteobacteria.c_Alphaproteobacteria.o_Rhizobiales.f_Brucellaceae	p_Proteobacteria.c_Alphaproteobacteria.o_Rhizobiales.f_Rhizobiaceae	0.60	0.60	positive
p_Proteobacteria.c_Alphaproteobacteria.o_Rhizobiales.f_Brucellaceae	p_Proteobacteria.c_Alphaproteobacteria.o_Rhodobacterales.f_Rhodobacteraceae	0.41	0.45	positive
p_Proteobacteria.c_Alphaproteobacteria.o_Rhizobiales.f_Brucellaceae	p_Proteobacteria.c_Alphaproteobacteria.o_Sphingomonadales.f_Sphingomonadaceae	0.87	0.83	positive
p_Proteobacteria.c_Alphaproteobacteria.o_Rhizobiales.f_Brucellaceae	p_Proteobacteria.c_Betaproteobacteria.o_Burkholderiales.f_Comamonadaceae	0.66	0.63	positive
p_Proteobacteria.c_Alphaproteobacteria.o_Rhizobiales.f_Brucellaceae	p_Proteobacteria.c_Betaproteobacteria.o_Rhodocyclales.f_Rhodocyclaceae	0.53	0.59	positive
p_Proteobacteria.c_Alphaproteobacteria.o_Rhizobiales.f_Brucellaceae	p_Proteobacteria.c_Gammaproteobacteria.o_Pseudomonadales.f_Moraxellaceae	0.47	0.55	positive
p_Proteobacteria.c_Alphaproteobacteria.o_Rhizobiales.f_Brucellaceae	p_Proteobacteria.c_Gammaproteobacteria.o_Xanthomonadales.f_Sinobacteraceae	0.58	0.59	positive
p_Proteobacteria.c_Alphaproteobacteria.o_Rhizobiales.f_Brucellaceae	p_Proteobacteria.c_Gammaproteobacteria.o_Xanthomonadales.f_Xanthomonadaceae	0.88	0.85	positive
p_Proteobacteria.c_Alphaproteobacteria.o_Rhizobiales.f_Methylobacteriaceae	p_Proteobacteria.c_Alphaproteobacteria.o_Rhizobiales.f_Phyllobacteriaceae	0.64	0.64	positive
p_Proteobacteria.c_Alphaproteobacteria.o_Rhizobiales.f_Methylobacteriaceae	p_Proteobacteria.c_Alphaproteobacteria.o_Rhizobiales.f_Rhizobiaceae	0.45	0.45	positive
p_Proteobacteria.c_Alphaproteobacteria.o_Rhizobiales.f_Methylobacteriaceae	p_Proteobacteria.c_Alphaproteobacteria.o_Sphingomonadales.f_Sphingomonadaceae	0.85	0.84	positive
p_Proteobacteria.c_Alphaproteobacteria.o_Rhizobiales.f_Methylobacteriaceae	p_Proteobacteria.c_Betaproteobacteria.o_Burkholderiales.f_Comamonadaceae	0.52	0.53	positive
p_Proteobacteria.c_Alphaproteobacteria.o_Rhizobiales.f_Methylobacteriaceae	p_Proteobacteria.c_Betaproteobacteria.o_Rhodocyclales.f_Rhodocyclaceae	0.44	0.50	positive
p_Proteobacteria.c_Alphaproteobacteria.o_Rhizobiales.f_Methylobacteriaceae	p_Proteobacteria.c_Gammaproteobacteria.o_Pseudomonadales.f_Moraxellaceae	0.49	0.52	positive
p_Proteobacteria.c_Alphaproteobacteria.o_Rhizobiales.f_Methylobacteriaceae	p_Proteobacteria.c_Gammaproteobacteria.o_Xanthomonadales.f_Sinobacteraceae	0.48	0.48	positive
p_Proteobacteria.c_Alphaproteobacteria.o_Rhizobiales.f_Methylobacteriaceae	p_Proteobacteria.c_Gammaproteobacteria.o_Xanthomonadales.f_Xanthomonadaceae	0.73	0.69	positive
p_Proteobacteria.c_Alphaproteobacteria.o_Rhizobiales.f_Phyllobacteriaceae	p_Proteobacteria.c_Alphaproteobacteria.o_Rhizobiales.f_Rhizobiaceae	0.49	0.55	positive
p_Proteobacteria.c_Alphaproteobacteria.o_Rhizobiales.f_Phyllobacteriaceae	p_Proteobacteria.c_Alphaproteobacteria.o_Rhodobacterales.f_Rhodobacteraceae	0.32	0.35	positive
p_Proteobacteria.c_Alphaproteobacteria.o_Rhizobiales.f_Phyllobacteriaceae	p_Proteobacteria.c_Alphaproteobacteria.o_Sphingomonadales.f_Sphingomonadaceae	0.71	0.69	positive
p_Proteobacteria.c_Alphaproteobacteria.o_Rhizobiales.f_Phyllobacteriaceae	p_Proteobacteria.c_Betaproteobacteria.o_Burkholderiales.f_Comamonadaceae	0.58	0.59	positive
p_Proteobacteria.c_Alphaproteobacteria.o_Rhizobiales.f_Phyllobacteriaceae	p_Proteobacteria.c_Betaproteobacteria.o_Rhodocyclales.f_Rhodocyclaceae	0.49	0.55	positive
p_Proteobacteria.c_Alphaproteobacteria.o_Rhizobiales.f_Phyllobacteriaceae	p_Proteobacteria.c_Gammaproteobacteria.o_Pseudomonadales.f_Moraxellaceae	0.40	0.49	positive
p_Proteobacteria.c_Alphaproteobacteria.o_Rhizobiales.f_Phyllobacteriaceae	p_Proteobacteria.c_Gammaproteobacteria.o_Xanthomonadales.f_Sinobacteraceae	0.51	0.53	positive
p_Proteobacteria.c_Alphaproteobacteria.o_Rhizobiales.f_Phyllobacteriaceae	p_Proteobacteria.c_Gammaproteobacteria.o_Xanthomonadales.f_Xanthomonadaceae	0.75	0.76	positive
p_Proteobacteria.c_Alphaproteobacteria.o_Rhizobiales.f_Rhizobiaceae	p_Proteobacteria.c_Alphaproteobacteria.o_Sphingomonadales.f_Sphingomonadaceae	0.56	0.59	positive
p_Proteobacteria.c_Alphaproteobacteria.o_Rhizobiales.f_Rhizobiaceae	p_Proteobacteria.c_Betaproteobacteria.o_Burkholderiales.f_Comamonadaceae	0.46	0.47	positive
p_Proteobacteria.c_Alphaproteobacteria.o_Rhizobiales.f_Rhizobiaceae	p_Proteobacteria.c_Betaproteobacteria.o_Rhodocyclales.f_Rhodocyclaceae	0.39	0.43	positive
p_Proteobacteria.c_Alphaproteobacteria.o_Rhizobiales.f_Rhizobiaceae	p_Proteobacteria.c_Gammaproteobacteria.o_Pseudomonadales.f_Moraxellaceae	0.39	0.41	positive
p_Proteobacteria.c_Alphaproteobacteria.o_Rhizobiales.f_Rhizobiaceae	p_Proteobacteria.c_Gammaproteobacteria.o_Xanthomonadales.f_Sinobacteraceae	0.48	0.48	positive
p_Proteobacteria.c_Alphaproteobacteria.o_Rhizobiales.f_Rhizobiaceae	p_Proteobacteria.c_Gammaproteobacteria.o_Xanthomonadales.f_Xanthomonadaceae	0.55	0.55	positive
p_Proteobacteria.c_Alphaproteobacteria.o_Rhodobacterales.f_Rhodobacteraceae	p_Proteobacteria.c_Alphaproteobacteria.o_Sphingomonadales.f_Sphingomonadaceae	0.35	0.40	positive
p_Proteobacteria.c_Alphaproteobacteria.o_Rhodobacterales.f_Rhodobacteraceae	p_Proteobacteria.c_Betaproteobacteria.o_Burkholderiales.f_Comamonadaceae	0.41	0.42	positive
p_Proteobacteria.c_Alphaproteobacteria.o_Rhodobacterales.f_Rhodobacteraceae	p_Proteobacteria.c_Gammaproteobacteria.o_Enterobacteriales.f_Enterobacteriaceae	0.34	0.35	positive
p_Proteobacteria.c_Alphaproteobacteria.o_Sphingomonadales.f_Sphingomonadaceae	p_Proteobacteria.c_Betaproteobacteria.o_Burkholderiales.f_Comamonadaceae	0.60	0.60	positive
p_Proteobacteria.c_Alphaproteobacteria.o_Sphingomonadales.f_Sphingomonadaceae	p_Proteobacteria.c_Betaproteobacteria.o_Rhodocyclales.f_Rhodocyclaceae	0.46	0.50	positive
p_Proteobacteria.c_Alphaproteobacteria.o_Sphingomonadales.f_Sphingomonadaceae	p_Proteobacteria.c_Gammaproteobacteria.o_Pseudomonadales.f_Moraxellaceae	0.47	0.49	positive
p_Proteobacteria.c_Alphaproteobacteria.o_Sphingomonadales.f_Sphingomonadaceae	p_Proteobacteria.c_Gammaproteobacteria.o_Pseudomonadales.f_Pseudomonadaceae	0.31	0.32	positive
p_Proteobacteria.c_Alphaproteobacteria.o_Sphingomonadales.f_Sphingomonadaceae	p_Proteobacteria.c_Gammaproteobacteria.o_Xanthomonadales.f_Sinobacteraceae	0.57	0.60	positive
p_Proteobacteria.c_Alphaproteobacteria.o_Sphingomonadales.f_Sphingomonadaceae	p_Proteobacteria.c_Gammaproteobacteria.o_Xanthomonadales.f_Xanthomonadaceae	0.82	0.78	positive
p_Proteobacteria.c_Betaproteobacteria.o_Burkholderiales.f_Comamonadaceae	p_Proteobacteria.c_Betaproteobacteria.o_Rhodocyclales.f_Rhodocyclaceae	0.52	0.52	positive
p_Proteobacteria.c_Betaproteobacteria.o_Burkholderiales.f_Comamonadaceae	p_Proteobacteria.c_Gammaproteobacteria.o_Pseudomonadales.f_Moraxellaceae	0.46	0.57	positive
p_Proteobacteria.c_Betaproteobacteria.o_Burkholderiales.f_Comamonadaceae	p_Proteobacteria.c_Gammaproteobacteria.o_Xanthomonadales.f_Sinobacteraceae	0.48	0.50	positive
p_Proteobacteria.c_Betaproteobacteria.o_Burkholderiales.f_Comamonadaceae	p_Proteobacteria.c_Gammaproteobacteria.o_Xanthomonadales.f_Xanthomonadaceae	0.57	0.57	positive
p_Proteobacteria.c_Betaproteobacteria.o_Rhodocyclales.f_Rhodocyclaceae	p_Proteobacteria.c_Gammaproteobacteria.o_Pseudomonadales.f_Moraxellaceae	0.40	0.48	positive
p_Proteobacteria.c_Betaproteobacteria.o_Rhodocyclales.f_Rhodocyclaceae	p_Proteobacteria.c_Gammaproteobacteria.o_Xanthomonadales.f_Sinobacteraceae	0.44	0.44	positive
p_Proteobacteria.c_Betaproteobacteria.o_Rhodocyclales.f_Rhodocyclaceae	p_Proteobacteria.c_Gammaproteobacteria.o_Xanthomonadales.f_Xanthomonadaceae	0.46	0.51	positive
p_Proteobacteria.c_Gammaproteobacteria.o_Pseudomonadales.f_Moraxellaceae	p_Proteobacteria.c_Gammaproteobacteria.o_Pseudomonadales.f_Pseudomonadaceae	0.43	0.49	positive
p_Proteobacteria.c_Gammaproteobacteria.o_Pseudomonadales.f_Moraxellaceae	p_Proteobacteria.c_Gammaproteobacteria.o_Xanthomonadales.f_Xanthomonadaceae	0.39	0.42	positive
p_Proteobacteria.c_Gammaproteobacteria.o_Xanthomonadales.f_Sinobacteraceae	p_Proteobacteria.c_Gammaproteobacteria.o_Xanthomonadales.f_Xanthomonadaceae	0.63	0.68	positive
