# Supplementary material for: Joint contributions of the gut microbiota and host genetics to feed efficiency in chickens
Source: Microbiome. 2021 Jun 1;9:126. doi: 10.1186/s40168-021-01040-x (PMC8171024; doi:10.1186/s40168-021-01040-x)
Supplement: Supplementary file 13 — Additional file 12: Table S5. Co-occurrence network of jejunal microbial taxa. [file 40168_2021_1040_MOESM13_ESM.ods]

## Sheet: Sheet1
Table S5. Co-occurrence network of jejunal microbial taxa
Microbial family	Microbial family	Pearson correlation	Spearman correlation	Direction
p_Actinobacteria.c_Actinobacteria.o_Actinomycetales.f_Brevibacteriaceae	p_Actinobacteria.c_Actinobacteria.o_Actinomycetales.f_Nocardiaceae	0.64	0.63	positive
p_Actinobacteria.c_Actinobacteria.o_Actinomycetales.f_Brevibacteriaceae	p_Bacteroidetes.c_[Saprospirae].o_[Saprospirales].f_Chitinophagaceae	0.64	0.68	positive
p_Actinobacteria.c_Actinobacteria.o_Actinomycetales.f_Brevibacteriaceae	p_Bacteroidetes.c_Flavobacteriia.o_Flavobacteriales.f_Flavobacteriaceae	0.53	0.58	positive
p_Actinobacteria.c_Actinobacteria.o_Actinomycetales.f_Brevibacteriaceae	p_Proteobacteria.c_Alphaproteobacteria.o_Caulobacterales.f_Caulobacteraceae	0.71	0.74	positive
p_Actinobacteria.c_Actinobacteria.o_Actinomycetales.f_Brevibacteriaceae	p_Proteobacteria.c_Alphaproteobacteria.o_Rhizobiales.f_	0.62	0.61	positive
p_Actinobacteria.c_Actinobacteria.o_Actinomycetales.f_Brevibacteriaceae	p_Proteobacteria.c_Alphaproteobacteria.o_Rhizobiales.f_Bradyrhizobiaceae	0.62	0.64	positive
p_Actinobacteria.c_Actinobacteria.o_Actinomycetales.f_Brevibacteriaceae	p_Proteobacteria.c_Alphaproteobacteria.o_Rhizobiales.f_Brucellaceae	0.72	0.73	positive
p_Actinobacteria.c_Actinobacteria.o_Actinomycetales.f_Brevibacteriaceae	p_Proteobacteria.c_Alphaproteobacteria.o_Rhizobiales.f_Methylobacteriaceae	0.66	0.66	positive
p_Actinobacteria.c_Actinobacteria.o_Actinomycetales.f_Brevibacteriaceae	p_Proteobacteria.c_Alphaproteobacteria.o_Rhizobiales.f_Phyllobacteriaceae	0.42	0.44	positive
p_Actinobacteria.c_Actinobacteria.o_Actinomycetales.f_Brevibacteriaceae	p_Proteobacteria.c_Alphaproteobacteria.o_Sphingomonadales.f_Sphingomonadaceae	0.71	0.73	positive
p_Actinobacteria.c_Actinobacteria.o_Actinomycetales.f_Brevibacteriaceae	p_Proteobacteria.c_Betaproteobacteria.o_Burkholderiales.f_Comamonadaceae	0.36	0.39	positive
p_Actinobacteria.c_Actinobacteria.o_Actinomycetales.f_Brevibacteriaceae	p_Proteobacteria.c_Betaproteobacteria.o_Rhodocyclales.f_Rhodocyclaceae	0.37	0.43	positive
p_Actinobacteria.c_Actinobacteria.o_Actinomycetales.f_Brevibacteriaceae	p_Proteobacteria.c_Gammaproteobacteria.o_Pseudomonadales.f_Moraxellaceae	0.58	0.60	positive
p_Actinobacteria.c_Actinobacteria.o_Actinomycetales.f_Brevibacteriaceae	p_Proteobacteria.c_Gammaproteobacteria.o_Xanthomonadales.f_Sinobacteraceae	0.49	0.52	positive
p_Actinobacteria.c_Actinobacteria.o_Actinomycetales.f_Brevibacteriaceae	p_Proteobacteria.c_Gammaproteobacteria.o_Xanthomonadales.f_Xanthomonadaceae	0.66	0.67	positive
p_Actinobacteria.c_Actinobacteria.o_Actinomycetales.f_Corynebacteriaceae	p_Proteobacteria.c_Alphaproteobacteria.o_Rhizobiales.f_Methylobacteriaceae	0.31	0.34	positive
p_Actinobacteria.c_Actinobacteria.o_Actinomycetales.f_Corynebacteriaceae	p_Proteobacteria.c_Betaproteobacteria.o_Burkholderiales.f_Comamonadaceae	0.31	0.37	positive
p_Actinobacteria.c_Actinobacteria.o_Actinomycetales.f_Nocardiaceae	p_Bacteroidetes.c_[Saprospirae].o_[Saprospirales].f_Chitinophagaceae	0.74	0.68	positive
p_Actinobacteria.c_Actinobacteria.o_Actinomycetales.f_Nocardiaceae	p_Bacteroidetes.c_Flavobacteriia.o_Flavobacteriales.f_Flavobacteriaceae	0.58	0.56	positive
p_Actinobacteria.c_Actinobacteria.o_Actinomycetales.f_Nocardiaceae	p_Proteobacteria.c_Alphaproteobacteria.o_Caulobacterales.f_Caulobacteraceae	0.76	0.68	positive
p_Actinobacteria.c_Actinobacteria.o_Actinomycetales.f_Nocardiaceae	p_Proteobacteria.c_Alphaproteobacteria.o_Rhizobiales.f_	0.66	0.69	positive
p_Actinobacteria.c_Actinobacteria.o_Actinomycetales.f_Nocardiaceae	p_Proteobacteria.c_Alphaproteobacteria.o_Rhizobiales.f_Bradyrhizobiaceae	0.66	0.60	positive
p_Actinobacteria.c_Actinobacteria.o_Actinomycetales.f_Nocardiaceae	p_Proteobacteria.c_Alphaproteobacteria.o_Rhizobiales.f_Brucellaceae	0.92	0.89	positive
p_Actinobacteria.c_Actinobacteria.o_Actinomycetales.f_Nocardiaceae	p_Proteobacteria.c_Alphaproteobacteria.o_Rhizobiales.f_Methylobacteriaceae	0.74	0.69	positive
p_Actinobacteria.c_Actinobacteria.o_Actinomycetales.f_Nocardiaceae	p_Proteobacteria.c_Alphaproteobacteria.o_Rhizobiales.f_Phyllobacteriaceae	0.65	0.64	positive
p_Actinobacteria.c_Actinobacteria.o_Actinomycetales.f_Nocardiaceae	p_Proteobacteria.c_Alphaproteobacteria.o_Sphingomonadales.f_Sphingomonadaceae	0.77	0.71	positive
p_Actinobacteria.c_Actinobacteria.o_Actinomycetales.f_Nocardiaceae	p_Proteobacteria.c_Betaproteobacteria.o_Burkholderiales.f_Comamonadaceae	0.64	0.61	positive
p_Actinobacteria.c_Actinobacteria.o_Actinomycetales.f_Nocardiaceae	p_Proteobacteria.c_Betaproteobacteria.o_Rhodocyclales.f_Rhodocyclaceae	0.53	0.56	positive
p_Actinobacteria.c_Actinobacteria.o_Actinomycetales.f_Nocardiaceae	p_Proteobacteria.c_Gammaproteobacteria.o_Pseudomonadales.f_Moraxellaceae	0.71	0.68	positive
p_Actinobacteria.c_Actinobacteria.o_Actinomycetales.f_Nocardiaceae	p_Proteobacteria.c_Gammaproteobacteria.o_Pseudomonadales.f_Pseudomonadaceae	0.36	0.38	positive
p_Actinobacteria.c_Actinobacteria.o_Actinomycetales.f_Nocardiaceae	p_Proteobacteria.c_Gammaproteobacteria.o_Xanthomonadales.f_Sinobacteraceae	0.58	0.52	positive
p_Actinobacteria.c_Actinobacteria.o_Actinomycetales.f_Nocardiaceae	p_Proteobacteria.c_Gammaproteobacteria.o_Xanthomonadales.f_Xanthomonadaceae	0.72	0.68	positive
p_Bacteroidetes.c_[Saprospirae].o_[Saprospirales].f_Chitinophagaceae	p_Proteobacteria.c_Alphaproteobacteria.o_Caulobacterales.f_Caulobacteraceae	0.82	0.78	positive
p_Bacteroidetes.c_[Saprospirae].o_[Saprospirales].f_Chitinophagaceae	p_Proteobacteria.c_Alphaproteobacteria.o_Rhizobiales.f_	0.63	0.66	positive
p_Bacteroidetes.c_[Saprospirae].o_[Saprospirales].f_Chitinophagaceae	p_Proteobacteria.c_Alphaproteobacteria.o_Rhizobiales.f_Bradyrhizobiaceae	0.79	0.78	positive
p_Bacteroidetes.c_[Saprospirae].o_[Saprospirales].f_Chitinophagaceae	p_Proteobacteria.c_Alphaproteobacteria.o_Rhizobiales.f_Brucellaceae	0.79	0.75	positive
p_Bacteroidetes.c_[Saprospirae].o_[Saprospirales].f_Chitinophagaceae	p_Proteobacteria.c_Alphaproteobacteria.o_Rhizobiales.f_Methylobacteriaceae	0.81	0.78	positive
p_Bacteroidetes.c_[Saprospirae].o_[Saprospirales].f_Chitinophagaceae	p_Proteobacteria.c_Alphaproteobacteria.o_Rhizobiales.f_Phyllobacteriaceae	0.44	0.47	positive
p_Bacteroidetes.c_[Saprospirae].o_[Saprospirales].f_Chitinophagaceae	p_Proteobacteria.c_Alphaproteobacteria.o_Sphingomonadales.f_Sphingomonadaceae	0.78	0.74	positive
p_Bacteroidetes.c_[Saprospirae].o_[Saprospirales].f_Chitinophagaceae	p_Proteobacteria.c_Betaproteobacteria.o_Burkholderiales.f_Comamonadaceae	0.44	0.38	positive
p_Bacteroidetes.c_[Saprospirae].o_[Saprospirales].f_Chitinophagaceae	p_Proteobacteria.c_Betaproteobacteria.o_Rhodocyclales.f_Rhodocyclaceae	0.34	0.35	positive
p_Bacteroidetes.c_[Saprospirae].o_[Saprospirales].f_Chitinophagaceae	p_Proteobacteria.c_Gammaproteobacteria.o_Pseudomonadales.f_Moraxellaceae	0.62	0.59	positive
p_Bacteroidetes.c_[Saprospirae].o_[Saprospirales].f_Chitinophagaceae	p_Proteobacteria.c_Gammaproteobacteria.o_Xanthomonadales.f_Sinobacteraceae	0.58	0.59	positive
p_Bacteroidetes.c_[Saprospirae].o_[Saprospirales].f_Chitinophagaceae	p_Proteobacteria.c_Gammaproteobacteria.o_Xanthomonadales.f_Xanthomonadaceae	0.71	0.66	positive
p_Bacteroidetes.c_Bacteroidia.o_Bacteroidales.f_Bacteroidaceae	p_Firmicutes.c_Clostridia.o_Clostridiales.f_	0.70	0.74	positive
p_Bacteroidetes.c_Bacteroidia.o_Bacteroidales.f_Bacteroidaceae	p_Firmicutes.c_Clostridia.o_Clostridiales.f_Lachnospiraceae	0.71	0.83	positive
p_Bacteroidetes.c_Bacteroidia.o_Bacteroidales.f_Bacteroidaceae	p_Firmicutes.c_Clostridia.o_Clostridiales.f_Ruminococcaceae	0.74	0.81	positive
p_Bacteroidetes.c_Bacteroidia.o_Bacteroidales.f_Bacteroidaceae	p_Firmicutes.c_Clostridia.o_Clostridiales.f_Veillonellaceae	0.34	0.42	positive
p_Bacteroidetes.c_Bacteroidia.o_Bacteroidales.f_Bacteroidaceae	p_Proteobacteria.c_Gammaproteobacteria.o_Enterobacteriales.f_Enterobacteriaceae	0.53	0.51	positive
p_Bacteroidetes.c_Flavobacteriia.o_Flavobacteriales.f_Flavobacteriaceae	p_Bacteroidetes.c_[Saprospirae].o_[Saprospirales].f_Chitinophagaceae	0.78	0.83	positive
p_Bacteroidetes.c_Flavobacteriia.o_Flavobacteriales.f_Flavobacteriaceae	p_Proteobacteria.c_Alphaproteobacteria.o_Caulobacterales.f_Caulobacteraceae	0.63	0.65	positive
p_Bacteroidetes.c_Flavobacteriia.o_Flavobacteriales.f_Flavobacteriaceae	p_Proteobacteria.c_Alphaproteobacteria.o_Rhizobiales.f_	0.55	0.60	positive
p_Bacteroidetes.c_Flavobacteriia.o_Flavobacteriales.f_Flavobacteriaceae	p_Proteobacteria.c_Alphaproteobacteria.o_Rhizobiales.f_Bradyrhizobiaceae	0.65	0.69	positive
p_Bacteroidetes.c_Flavobacteriia.o_Flavobacteriales.f_Flavobacteriaceae	p_Proteobacteria.c_Alphaproteobacteria.o_Rhizobiales.f_Brucellaceae	0.61	0.61	positive
p_Bacteroidetes.c_Flavobacteriia.o_Flavobacteriales.f_Flavobacteriaceae	p_Proteobacteria.c_Alphaproteobacteria.o_Rhizobiales.f_Methylobacteriaceae	0.66	0.67	positive
p_Bacteroidetes.c_Flavobacteriia.o_Flavobacteriales.f_Flavobacteriaceae	p_Proteobacteria.c_Alphaproteobacteria.o_Rhizobiales.f_Phyllobacteriaceae	0.30	0.41	positive
p_Bacteroidetes.c_Flavobacteriia.o_Flavobacteriales.f_Flavobacteriaceae	p_Proteobacteria.c_Alphaproteobacteria.o_Sphingomonadales.f_Sphingomonadaceae	0.58	0.61	positive
p_Bacteroidetes.c_Flavobacteriia.o_Flavobacteriales.f_Flavobacteriaceae	p_Proteobacteria.c_Betaproteobacteria.o_Burkholderiales.f_Comamonadaceae	0.32	0.32	positive
p_Bacteroidetes.c_Flavobacteriia.o_Flavobacteriales.f_Flavobacteriaceae	p_Proteobacteria.c_Gammaproteobacteria.o_Pseudomonadales.f_Moraxellaceae	0.45	0.42	positive
p_Bacteroidetes.c_Flavobacteriia.o_Flavobacteriales.f_Flavobacteriaceae	p_Proteobacteria.c_Gammaproteobacteria.o_Xanthomonadales.f_Sinobacteraceae	0.47	0.50	positive
p_Bacteroidetes.c_Flavobacteriia.o_Flavobacteriales.f_Flavobacteriaceae	p_Proteobacteria.c_Gammaproteobacteria.o_Xanthomonadales.f_Xanthomonadaceae	0.54	0.54	positive
p_Cyanobacteria.c_Chloroplast.o_Streptophyta.f_	p_Firmicutes.c_Bacilli.o_Bacillales.f_Bacillaceae	0.34	0.32	positive
p_Cyanobacteria.c_Chloroplast.o_Streptophyta.f_	p_Firmicutes.c_Bacilli.o_Lactobacillales.f_Lactobacillaceae	0.41	0.44	positive
p_Firmicutes.c_Bacilli.o_Bacillales.f_Bacillaceae	p_Firmicutes.c_Bacilli.o_Lactobacillales.f_Streptococcaceae	0.89	0.92	positive
p_Firmicutes.c_Bacilli.o_Bacillales.f_Bacillaceae	p_Proteobacteria.c_Alphaproteobacteria.o_Caulobacterales.f_Caulobacteraceae	0.39	0.33	positive
p_Firmicutes.c_Bacilli.o_Bacillales.f_Bacillaceae	p_Proteobacteria.c_Gammaproteobacteria.o_Pseudomonadales.f_Moraxellaceae	0.42	0.35	positive
p_Firmicutes.c_Bacilli.o_Bacillales.f_Bacillaceae	p_Proteobacteria.c_Gammaproteobacteria.o_Pseudomonadales.f_Pseudomonadaceae	0.44	0.51	positive
p_Firmicutes.c_Bacilli.o_Bacillales.f_Bacillaceae	p_Proteobacteria.c_Gammaproteobacteria.o_Xanthomonadales.f_Xanthomonadaceae	0.42	0.32	positive
p_Firmicutes.c_Bacilli.o_Lactobacillales.f_Streptococcaceae	p_Proteobacteria.c_Alphaproteobacteria.o_Caulobacterales.f_Caulobacteraceae	0.33	0.30	positive
p_Firmicutes.c_Bacilli.o_Lactobacillales.f_Streptococcaceae	p_Proteobacteria.c_Gammaproteobacteria.o_Pseudomonadales.f_Moraxellaceae	0.41	0.34	positive
p_Firmicutes.c_Bacilli.o_Lactobacillales.f_Streptococcaceae	p_Proteobacteria.c_Gammaproteobacteria.o_Pseudomonadales.f_Pseudomonadaceae	0.50	0.57	positive
p_Firmicutes.c_Clostridia.o_Clostridiales.f_	p_Firmicutes.c_Clostridia.o_Clostridiales.f_Clostridiaceae	0.41	0.42	positive
p_Firmicutes.c_Clostridia.o_Clostridiales.f_	p_Firmicutes.c_Clostridia.o_Clostridiales.f_Lachnospiraceae	0.60	0.69	positive
p_Firmicutes.c_Clostridia.o_Clostridiales.f_	p_Firmicutes.c_Clostridia.o_Clostridiales.f_Ruminococcaceae	0.68	0.69	positive
p_Firmicutes.c_Clostridia.o_Clostridiales.f_	p_Firmicutes.c_Clostridia.o_Clostridiales.f_Veillonellaceae	0.33	0.40	positive
p_Firmicutes.c_Clostridia.o_Clostridiales.f_	p_Proteobacteria.c_Gammaproteobacteria.o_Enterobacteriales.f_Enterobacteriaceae	0.51	0.45	positive
p_Firmicutes.c_Clostridia.o_Clostridiales.f_Lachnospiraceae	p_Firmicutes.c_Clostridia.o_Clostridiales.f_Ruminococcaceae	0.76	0.82	positive
p_Firmicutes.c_Clostridia.o_Clostridiales.f_Lachnospiraceae	p_Firmicutes.c_Clostridia.o_Clostridiales.f_Veillonellaceae	0.34	0.40	positive
p_Firmicutes.c_Clostridia.o_Clostridiales.f_Lachnospiraceae	p_Proteobacteria.c_Gammaproteobacteria.o_Enterobacteriales.f_Enterobacteriaceae	0.60	0.58	positive
p_Firmicutes.c_Clostridia.o_Clostridiales.f_Ruminococcaceae	p_Firmicutes.c_Clostridia.o_Clostridiales.f_Veillonellaceae	0.49	0.58	positive
p_Firmicutes.c_Clostridia.o_Clostridiales.f_Ruminococcaceae	p_Proteobacteria.c_Gammaproteobacteria.o_Enterobacteriales.f_Enterobacteriaceae	0.60	0.58	positive
p_OD1.c_ZB2.o_.f_	p_Proteobacteria.c_Alphaproteobacteria.o_Caulobacterales.f_Caulobacteraceae	0.68	0.70	positive
p_OD1.c_ZB2.o_.f_	p_Proteobacteria.c_Alphaproteobacteria.o_Rhizobiales.f_	0.57	0.69	positive
p_OD1.c_ZB2.o_.f_	p_Proteobacteria.c_Alphaproteobacteria.o_Rhizobiales.f_Bradyrhizobiaceae	0.66	0.70	positive
p_OD1.c_ZB2.o_.f_	p_Proteobacteria.c_Alphaproteobacteria.o_Rhizobiales.f_Brucellaceae	0.73	0.76	positive
p_OD1.c_ZB2.o_.f_	p_Proteobacteria.c_Alphaproteobacteria.o_Rhizobiales.f_Methylobacteriaceae	0.67	0.68	positive
p_OD1.c_ZB2.o_.f_	p_Proteobacteria.c_Alphaproteobacteria.o_Rhizobiales.f_Phyllobacteriaceae	0.38	0.44	positive
p_OD1.c_ZB2.o_.f_	p_Proteobacteria.c_Alphaproteobacteria.o_Sphingomonadales.f_Sphingomonadaceae	0.65	0.65	positive
p_OD1.c_ZB2.o_.f_	p_Proteobacteria.c_Betaproteobacteria.o_Burkholderiales.f_Comamonadaceae	0.45	0.49	positive
p_OD1.c_ZB2.o_.f_	p_Proteobacteria.c_Betaproteobacteria.o_Rhodocyclales.f_Rhodocyclaceae	0.35	0.39	positive
p_OD1.c_ZB2.o_.f_	p_Proteobacteria.c_Gammaproteobacteria.o_Pseudomonadales.f_Moraxellaceae	0.51	0.61	positive
p_OD1.c_ZB2.o_.f_	p_Proteobacteria.c_Gammaproteobacteria.o_Xanthomonadales.f_Sinobacteraceae	0.48	0.52	positive
p_OD1.c_ZB2.o_.f_	p_Proteobacteria.c_Gammaproteobacteria.o_Xanthomonadales.f_Xanthomonadaceae	0.61	0.62	positive
p_Proteobacteria.c_Alphaproteobacteria.o_Caulobacterales.f_Caulobacteraceae	p_Proteobacteria.c_Alphaproteobacteria.o_Rhizobiales.f_	0.70	0.73	positive
p_Proteobacteria.c_Alphaproteobacteria.o_Caulobacterales.f_Caulobacteraceae	p_Proteobacteria.c_Alphaproteobacteria.o_Rhizobiales.f_Bradyrhizobiaceae	0.85	0.84	positive
p_Proteobacteria.c_Alphaproteobacteria.o_Caulobacterales.f_Caulobacteraceae	p_Proteobacteria.c_Alphaproteobacteria.o_Rhizobiales.f_Brucellaceae	0.86	0.82	positive
p_Proteobacteria.c_Alphaproteobacteria.o_Caulobacterales.f_Caulobacteraceae	p_Proteobacteria.c_Alphaproteobacteria.o_Rhizobiales.f_Methylobacteriaceae	0.82	0.78	positive
p_Proteobacteria.c_Alphaproteobacteria.o_Caulobacterales.f_Caulobacteraceae	p_Proteobacteria.c_Alphaproteobacteria.o_Rhizobiales.f_Phyllobacteriaceae	0.53	0.53	positive
p_Proteobacteria.c_Alphaproteobacteria.o_Caulobacterales.f_Caulobacteraceae	p_Proteobacteria.c_Alphaproteobacteria.o_Sphingomonadales.f_Sphingomonadaceae	0.88	0.84	positive
p_Proteobacteria.c_Alphaproteobacteria.o_Caulobacterales.f_Caulobacteraceae	p_Proteobacteria.c_Betaproteobacteria.o_Burkholderiales.f_Comamonadaceae	0.56	0.52	positive
p_Proteobacteria.c_Alphaproteobacteria.o_Caulobacterales.f_Caulobacteraceae	p_Proteobacteria.c_Betaproteobacteria.o_Rhodocyclales.f_Rhodocyclaceae	0.44	0.42	positive
p_Proteobacteria.c_Alphaproteobacteria.o_Caulobacterales.f_Caulobacteraceae	p_Proteobacteria.c_Gammaproteobacteria.o_Pseudomonadales.f_Moraxellaceae	0.75	0.71	positive
p_Proteobacteria.c_Alphaproteobacteria.o_Caulobacterales.f_Caulobacteraceae	p_Proteobacteria.c_Gammaproteobacteria.o_Pseudomonadales.f_Pseudomonadaceae	0.39	0.40	positive
p_Proteobacteria.c_Alphaproteobacteria.o_Caulobacterales.f_Caulobacteraceae	p_Proteobacteria.c_Gammaproteobacteria.o_Xanthomonadales.f_Sinobacteraceae	0.73	0.72	positive
p_Proteobacteria.c_Alphaproteobacteria.o_Caulobacterales.f_Caulobacteraceae	p_Proteobacteria.c_Gammaproteobacteria.o_Xanthomonadales.f_Xanthomonadaceae	0.85	0.80	positive
p_Proteobacteria.c_Alphaproteobacteria.o_Rhizobiales.f_	p_Proteobacteria.c_Alphaproteobacteria.o_Rhizobiales.f_Bradyrhizobiaceae	0.66	0.73	positive
p_Proteobacteria.c_Alphaproteobacteria.o_Rhizobiales.f_	p_Proteobacteria.c_Alphaproteobacteria.o_Rhizobiales.f_Brucellaceae	0.70	0.75	positive
p_Proteobacteria.c_Alphaproteobacteria.o_Rhizobiales.f_	p_Proteobacteria.c_Alphaproteobacteria.o_Rhizobiales.f_Methylobacteriaceae	0.68	0.71	positive
p_Proteobacteria.c_Alphaproteobacteria.o_Rhizobiales.f_	p_Proteobacteria.c_Alphaproteobacteria.o_Rhizobiales.f_Phyllobacteriaceae	0.50	0.52	positive
p_Proteobacteria.c_Alphaproteobacteria.o_Rhizobiales.f_	p_Proteobacteria.c_Alphaproteobacteria.o_Sphingomonadales.f_Sphingomonadaceae	0.67	0.73	positive
p_Proteobacteria.c_Alphaproteobacteria.o_Rhizobiales.f_	p_Proteobacteria.c_Betaproteobacteria.o_Burkholderiales.f_Comamonadaceae	0.48	0.54	positive
p_Proteobacteria.c_Alphaproteobacteria.o_Rhizobiales.f_	p_Proteobacteria.c_Betaproteobacteria.o_Rhodocyclales.f_Rhodocyclaceae	0.41	0.43	positive
p_Proteobacteria.c_Alphaproteobacteria.o_Rhizobiales.f_	p_Proteobacteria.c_Gammaproteobacteria.o_Pseudomonadales.f_Moraxellaceae	0.54	0.59	positive
p_Proteobacteria.c_Alphaproteobacteria.o_Rhizobiales.f_	p_Proteobacteria.c_Gammaproteobacteria.o_Pseudomonadales.f_Pseudomonadaceae	0.31	0.36	positive
p_Proteobacteria.c_Alphaproteobacteria.o_Rhizobiales.f_	p_Proteobacteria.c_Gammaproteobacteria.o_Xanthomonadales.f_Sinobacteraceae	0.55	0.61	positive
p_Proteobacteria.c_Alphaproteobacteria.o_Rhizobiales.f_	p_Proteobacteria.c_Gammaproteobacteria.o_Xanthomonadales.f_Xanthomonadaceae	0.64	0.68	positive
p_Proteobacteria.c_Alphaproteobacteria.o_Rhizobiales.f_Bradyrhizobiaceae	p_Proteobacteria.c_Alphaproteobacteria.o_Rhizobiales.f_Brucellaceae	0.78	0.74	positive
p_Proteobacteria.c_Alphaproteobacteria.o_Rhizobiales.f_Bradyrhizobiaceae	p_Proteobacteria.c_Alphaproteobacteria.o_Rhizobiales.f_Methylobacteriaceae	0.75	0.72	positive
p_Proteobacteria.c_Alphaproteobacteria.o_Rhizobiales.f_Bradyrhizobiaceae	p_Proteobacteria.c_Alphaproteobacteria.o_Rhizobiales.f_Phyllobacteriaceae	0.49	0.49	positive
p_Proteobacteria.c_Alphaproteobacteria.o_Rhizobiales.f_Bradyrhizobiaceae	p_Proteobacteria.c_Alphaproteobacteria.o_Sphingomonadales.f_Sphingomonadaceae	0.76	0.75	positive
p_Proteobacteria.c_Alphaproteobacteria.o_Rhizobiales.f_Bradyrhizobiaceae	p_Proteobacteria.c_Betaproteobacteria.o_Burkholderiales.f_Comamonadaceae	0.45	0.42	positive
p_Proteobacteria.c_Alphaproteobacteria.o_Rhizobiales.f_Bradyrhizobiaceae	p_Proteobacteria.c_Betaproteobacteria.o_Rhodocyclales.f_Rhodocyclaceae	0.36	0.40	positive
p_Proteobacteria.c_Alphaproteobacteria.o_Rhizobiales.f_Bradyrhizobiaceae	p_Proteobacteria.c_Gammaproteobacteria.o_Pseudomonadales.f_Moraxellaceae	0.66	0.63	positive
p_Proteobacteria.c_Alphaproteobacteria.o_Rhizobiales.f_Bradyrhizobiaceae	p_Proteobacteria.c_Gammaproteobacteria.o_Pseudomonadales.f_Pseudomonadaceae	0.31	0.33	positive
p_Proteobacteria.c_Alphaproteobacteria.o_Rhizobiales.f_Bradyrhizobiaceae	p_Proteobacteria.c_Gammaproteobacteria.o_Xanthomonadales.f_Sinobacteraceae	0.73	0.72	positive
p_Proteobacteria.c_Alphaproteobacteria.o_Rhizobiales.f_Bradyrhizobiaceae	p_Proteobacteria.c_Gammaproteobacteria.o_Xanthomonadales.f_Xanthomonadaceae	0.77	0.73	positive
p_Proteobacteria.c_Alphaproteobacteria.o_Rhizobiales.f_Brucellaceae	p_Proteobacteria.c_Alphaproteobacteria.o_Rhizobiales.f_Methylobacteriaceae	0.79	0.74	positive
p_Proteobacteria.c_Alphaproteobacteria.o_Rhizobiales.f_Brucellaceae	p_Proteobacteria.c_Alphaproteobacteria.o_Rhizobiales.f_Phyllobacteriaceae	0.63	0.63	positive
p_Proteobacteria.c_Alphaproteobacteria.o_Rhizobiales.f_Brucellaceae	p_Proteobacteria.c_Alphaproteobacteria.o_Sphingomonadales.f_Sphingomonadaceae	0.86	0.82	positive
p_Proteobacteria.c_Alphaproteobacteria.o_Rhizobiales.f_Brucellaceae	p_Proteobacteria.c_Betaproteobacteria.o_Burkholderiales.f_Comamonadaceae	0.60	0.58	positive
p_Proteobacteria.c_Alphaproteobacteria.o_Rhizobiales.f_Brucellaceae	p_Proteobacteria.c_Betaproteobacteria.o_Rhodocyclales.f_Rhodocyclaceae	0.50	0.53	positive
p_Proteobacteria.c_Alphaproteobacteria.o_Rhizobiales.f_Brucellaceae	p_Proteobacteria.c_Gammaproteobacteria.o_Pseudomonadales.f_Moraxellaceae	0.79	0.79	positive
p_Proteobacteria.c_Alphaproteobacteria.o_Rhizobiales.f_Brucellaceae	p_Proteobacteria.c_Gammaproteobacteria.o_Pseudomonadales.f_Pseudomonadaceae	0.36	0.38	positive
p_Proteobacteria.c_Alphaproteobacteria.o_Rhizobiales.f_Brucellaceae	p_Proteobacteria.c_Gammaproteobacteria.o_Xanthomonadales.f_Sinobacteraceae	0.69	0.65	positive
p_Proteobacteria.c_Alphaproteobacteria.o_Rhizobiales.f_Brucellaceae	p_Proteobacteria.c_Gammaproteobacteria.o_Xanthomonadales.f_Xanthomonadaceae	0.82	0.79	positive
p_Proteobacteria.c_Alphaproteobacteria.o_Rhizobiales.f_Methylobacteriaceae	p_Proteobacteria.c_Alphaproteobacteria.o_Rhizobiales.f_Phyllobacteriaceae	0.44	0.48	positive
p_Proteobacteria.c_Alphaproteobacteria.o_Rhizobiales.f_Methylobacteriaceae	p_Proteobacteria.c_Alphaproteobacteria.o_Sphingomonadales.f_Sphingomonadaceae	0.83	0.80	positive
p_Proteobacteria.c_Alphaproteobacteria.o_Rhizobiales.f_Methylobacteriaceae	p_Proteobacteria.c_Betaproteobacteria.o_Burkholderiales.f_Comamonadaceae	0.44	0.39	positive
p_Proteobacteria.c_Alphaproteobacteria.o_Rhizobiales.f_Methylobacteriaceae	p_Proteobacteria.c_Betaproteobacteria.o_Rhodocyclales.f_Rhodocyclaceae	0.41	0.42	positive
p_Proteobacteria.c_Alphaproteobacteria.o_Rhizobiales.f_Methylobacteriaceae	p_Proteobacteria.c_Gammaproteobacteria.o_Pseudomonadales.f_Moraxellaceae	0.63	0.57	positive
p_Proteobacteria.c_Alphaproteobacteria.o_Rhizobiales.f_Methylobacteriaceae	p_Proteobacteria.c_Gammaproteobacteria.o_Pseudomonadales.f_Pseudomonadaceae	0.30	0.33	positive
p_Proteobacteria.c_Alphaproteobacteria.o_Rhizobiales.f_Methylobacteriaceae	p_Proteobacteria.c_Gammaproteobacteria.o_Xanthomonadales.f_Sinobacteraceae	0.59	0.56	positive
p_Proteobacteria.c_Alphaproteobacteria.o_Rhizobiales.f_Methylobacteriaceae	p_Proteobacteria.c_Gammaproteobacteria.o_Xanthomonadales.f_Xanthomonadaceae	0.69	0.62	positive
p_Proteobacteria.c_Alphaproteobacteria.o_Rhizobiales.f_Phyllobacteriaceae	p_Proteobacteria.c_Alphaproteobacteria.o_Sphingomonadales.f_Sphingomonadaceae	0.54	0.52	positive
p_Proteobacteria.c_Alphaproteobacteria.o_Rhizobiales.f_Phyllobacteriaceae	p_Proteobacteria.c_Betaproteobacteria.o_Burkholderiales.f_Comamonadaceae	0.50	0.48	positive
p_Proteobacteria.c_Alphaproteobacteria.o_Rhizobiales.f_Phyllobacteriaceae	p_Proteobacteria.c_Betaproteobacteria.o_Rhodocyclales.f_Rhodocyclaceae	0.40	0.41	positive
p_Proteobacteria.c_Alphaproteobacteria.o_Rhizobiales.f_Phyllobacteriaceae	p_Proteobacteria.c_Gammaproteobacteria.o_Enterobacteriales.f_Enterobacteriaceae	0.33	0.30	positive
p_Proteobacteria.c_Alphaproteobacteria.o_Rhizobiales.f_Phyllobacteriaceae	p_Proteobacteria.c_Gammaproteobacteria.o_Pseudomonadales.f_Moraxellaceae	0.47	0.49	positive
p_Proteobacteria.c_Alphaproteobacteria.o_Rhizobiales.f_Phyllobacteriaceae	p_Proteobacteria.c_Gammaproteobacteria.o_Xanthomonadales.f_Sinobacteraceae	0.45	0.48	positive
p_Proteobacteria.c_Alphaproteobacteria.o_Rhizobiales.f_Phyllobacteriaceae	p_Proteobacteria.c_Gammaproteobacteria.o_Xanthomonadales.f_Xanthomonadaceae	0.54	0.53	positive
p_Proteobacteria.c_Alphaproteobacteria.o_Sphingomonadales.f_Sphingomonadaceae	p_Proteobacteria.c_Betaproteobacteria.o_Burkholderiales.f_Comamonadaceae	0.53	0.48	positive
p_Proteobacteria.c_Alphaproteobacteria.o_Sphingomonadales.f_Sphingomonadaceae	p_Proteobacteria.c_Betaproteobacteria.o_Rhodocyclales.f_Rhodocyclaceae	0.46	0.44	positive
p_Proteobacteria.c_Alphaproteobacteria.o_Sphingomonadales.f_Sphingomonadaceae	p_Proteobacteria.c_Gammaproteobacteria.o_Pseudomonadales.f_Moraxellaceae	0.68	0.64	positive
p_Proteobacteria.c_Alphaproteobacteria.o_Sphingomonadales.f_Sphingomonadaceae	p_Proteobacteria.c_Gammaproteobacteria.o_Pseudomonadales.f_Pseudomonadaceae	0.37	0.38	positive
p_Proteobacteria.c_Alphaproteobacteria.o_Sphingomonadales.f_Sphingomonadaceae	p_Proteobacteria.c_Gammaproteobacteria.o_Xanthomonadales.f_Sinobacteraceae	0.70	0.66	positive
p_Proteobacteria.c_Alphaproteobacteria.o_Sphingomonadales.f_Sphingomonadaceae	p_Proteobacteria.c_Gammaproteobacteria.o_Xanthomonadales.f_Xanthomonadaceae	0.84	0.79	positive
p_Proteobacteria.c_Betaproteobacteria.o_Burkholderiales.f_Comamonadaceae	p_Proteobacteria.c_Betaproteobacteria.o_Rhodocyclales.f_Rhodocyclaceae	0.52	0.56	positive
p_Proteobacteria.c_Betaproteobacteria.o_Burkholderiales.f_Comamonadaceae	p_Proteobacteria.c_Gammaproteobacteria.o_Pseudomonadales.f_Moraxellaceae	0.60	0.59	positive
p_Proteobacteria.c_Betaproteobacteria.o_Burkholderiales.f_Comamonadaceae	p_Proteobacteria.c_Gammaproteobacteria.o_Xanthomonadales.f_Sinobacteraceae	0.41	0.39	positive
p_Proteobacteria.c_Betaproteobacteria.o_Burkholderiales.f_Comamonadaceae	p_Proteobacteria.c_Gammaproteobacteria.o_Xanthomonadales.f_Xanthomonadaceae	0.57	0.55	positive
p_Proteobacteria.c_Betaproteobacteria.o_Rhodocyclales.f_Rhodocyclaceae	p_Proteobacteria.c_Gammaproteobacteria.o_Pseudomonadales.f_Moraxellaceae	0.45	0.49	positive
p_Proteobacteria.c_Betaproteobacteria.o_Rhodocyclales.f_Rhodocyclaceae	p_Proteobacteria.c_Gammaproteobacteria.o_Xanthomonadales.f_Sinobacteraceae	0.35	0.37	positive
p_Proteobacteria.c_Betaproteobacteria.o_Rhodocyclales.f_Rhodocyclaceae	p_Proteobacteria.c_Gammaproteobacteria.o_Xanthomonadales.f_Xanthomonadaceae	0.44	0.43	positive
p_Proteobacteria.c_Gammaproteobacteria.o_Pseudomonadales.f_Moraxellaceae	p_Proteobacteria.c_Gammaproteobacteria.o_Pseudomonadales.f_Pseudomonadaceae	0.54	0.52	positive
p_Proteobacteria.c_Gammaproteobacteria.o_Pseudomonadales.f_Moraxellaceae	p_Proteobacteria.c_Gammaproteobacteria.o_Xanthomonadales.f_Sinobacteraceae	0.63	0.57	positive
p_Proteobacteria.c_Gammaproteobacteria.o_Pseudomonadales.f_Moraxellaceae	p_Proteobacteria.c_Gammaproteobacteria.o_Xanthomonadales.f_Xanthomonadaceae	0.72	0.66	positive
p_Proteobacteria.c_Gammaproteobacteria.o_Pseudomonadales.f_Pseudomonadaceae	p_Proteobacteria.c_Gammaproteobacteria.o_Xanthomonadales.f_Sinobacteraceae	0.34	0.35	positive
p_Proteobacteria.c_Gammaproteobacteria.o_Pseudomonadales.f_Pseudomonadaceae	p_Proteobacteria.c_Gammaproteobacteria.o_Xanthomonadales.f_Xanthomonadaceae	0.40	0.38	positive
p_Proteobacteria.c_Gammaproteobacteria.o_Xanthomonadales.f_Sinobacteraceae	p_Proteobacteria.c_Gammaproteobacteria.o_Xanthomonadales.f_Xanthomonadaceae	0.74	0.73	positive
