# Supplementary material for: Joint contributions of the gut microbiota and host genetics to feed efficiency in chickens
Source: Microbiome. 2021 Jun 1;9:126. doi: 10.1186/s40168-021-01040-x (PMC8171024; doi:10.1186/s40168-021-01040-x)
Supplement: Supplementary file 14 — Additional file 13: Table S6. Co-occurrence network of ileal microbial taxa. [file 40168_2021_1040_MOESM14_ESM.ods]

## Sheet: Sheet1
Table S6. Co-occurrence network of ileal microbial taxa
Microbial family	Microbial family	Pearson correlation	Spearman correlation	Direction
p_Actinobacteria.c_Actinobacteria.o_Actinomycetales.f_Brevibacteriaceae	p_Actinobacteria.c_Actinobacteria.o_Actinomycetales.f_Corynebacteriaceae	0.48	0.52	positive
p_Actinobacteria.c_Actinobacteria.o_Actinomycetales.f_Brevibacteriaceae	p_Actinobacteria.c_Actinobacteria.o_Actinomycetales.f_Nocardiaceae	0.64	0.60	positive
p_Actinobacteria.c_Actinobacteria.o_Actinomycetales.f_Brevibacteriaceae	p_Bacteroidetes.c_[Saprospirae].o_[Saprospirales].f_Chitinophagaceae	0.59	0.58	positive
p_Actinobacteria.c_Actinobacteria.o_Actinomycetales.f_Brevibacteriaceae	p_Cyanobacteria.c_Chloroplast.o_Streptophyta.f_	0.35	0.34	positive
p_Actinobacteria.c_Actinobacteria.o_Actinomycetales.f_Brevibacteriaceae	p_Firmicutes.c_Bacilli.o_Bacillales.f_Bacillaceae	0.41	0.51	positive
p_Actinobacteria.c_Actinobacteria.o_Actinomycetales.f_Brevibacteriaceae	p_Firmicutes.c_Bacilli.o_Lactobacillales.f_Streptococcaceae	0.56	0.60	positive
p_Actinobacteria.c_Actinobacteria.o_Actinomycetales.f_Brevibacteriaceae	p_Proteobacteria.c_Alphaproteobacteria.o_Caulobacterales.f_Caulobacteraceae	0.67	0.71	positive
p_Actinobacteria.c_Actinobacteria.o_Actinomycetales.f_Brevibacteriaceae	p_Proteobacteria.c_Alphaproteobacteria.o_Rhizobiales.f_	0.56	0.58	positive
p_Actinobacteria.c_Actinobacteria.o_Actinomycetales.f_Brevibacteriaceae	p_Proteobacteria.c_Alphaproteobacteria.o_Rhizobiales.f_Bradyrhizobiaceae	0.57	0.63	positive
p_Actinobacteria.c_Actinobacteria.o_Actinomycetales.f_Brevibacteriaceae	p_Proteobacteria.c_Alphaproteobacteria.o_Rhizobiales.f_Brucellaceae	0.67	0.67	positive
p_Actinobacteria.c_Actinobacteria.o_Actinomycetales.f_Brevibacteriaceae	p_Proteobacteria.c_Alphaproteobacteria.o_Rhizobiales.f_Methylobacteriaceae	0.64	0.66	positive
p_Actinobacteria.c_Actinobacteria.o_Actinomycetales.f_Brevibacteriaceae	p_Proteobacteria.c_Alphaproteobacteria.o_Rhizobiales.f_Phyllobacteriaceae	0.53	0.62	positive
p_Actinobacteria.c_Actinobacteria.o_Actinomycetales.f_Brevibacteriaceae	p_Proteobacteria.c_Alphaproteobacteria.o_Sphingomonadales.f_Sphingomonadaceae	0.68	0.71	positive
p_Actinobacteria.c_Actinobacteria.o_Actinomycetales.f_Brevibacteriaceae	p_Proteobacteria.c_Betaproteobacteria.o_Burkholderiales.f_Comamonadaceae	0.56	0.53	positive
p_Actinobacteria.c_Actinobacteria.o_Actinomycetales.f_Brevibacteriaceae	p_Proteobacteria.c_Betaproteobacteria.o_Rhodocyclales.f_Rhodocyclaceae	0.49	0.57	positive
p_Actinobacteria.c_Actinobacteria.o_Actinomycetales.f_Brevibacteriaceae	p_Proteobacteria.c_Gammaproteobacteria.o_Pseudomonadales.f_Moraxellaceae	0.71	0.73	positive
p_Actinobacteria.c_Actinobacteria.o_Actinomycetales.f_Brevibacteriaceae	p_Proteobacteria.c_Gammaproteobacteria.o_Pseudomonadales.f_Pseudomonadaceae	0.55	0.60	positive
p_Actinobacteria.c_Actinobacteria.o_Actinomycetales.f_Brevibacteriaceae	p_Proteobacteria.c_Gammaproteobacteria.o_Xanthomonadales.f_Xanthomonadaceae	0.63	0.65	positive
p_Actinobacteria.c_Actinobacteria.o_Actinomycetales.f_Corynebacteriaceae	p_Actinobacteria.c_Actinobacteria.o_Actinomycetales.f_Nocardiaceae	0.44	0.47	positive
p_Actinobacteria.c_Actinobacteria.o_Actinomycetales.f_Corynebacteriaceae	p_Bacteroidetes.c_[Saprospirae].o_[Saprospirales].f_Chitinophagaceae	0.43	0.46	positive
p_Actinobacteria.c_Actinobacteria.o_Actinomycetales.f_Corynebacteriaceae	p_Proteobacteria.c_Alphaproteobacteria.o_Caulobacterales.f_Caulobacteraceae	0.46	0.52	positive
p_Actinobacteria.c_Actinobacteria.o_Actinomycetales.f_Corynebacteriaceae	p_Proteobacteria.c_Alphaproteobacteria.o_Rhizobiales.f_	0.43	0.47	positive
p_Actinobacteria.c_Actinobacteria.o_Actinomycetales.f_Corynebacteriaceae	p_Proteobacteria.c_Alphaproteobacteria.o_Rhizobiales.f_Bradyrhizobiaceae	0.43	0.46	positive
p_Actinobacteria.c_Actinobacteria.o_Actinomycetales.f_Corynebacteriaceae	p_Proteobacteria.c_Alphaproteobacteria.o_Rhizobiales.f_Brucellaceae	0.51	0.53	positive
p_Actinobacteria.c_Actinobacteria.o_Actinomycetales.f_Corynebacteriaceae	p_Proteobacteria.c_Alphaproteobacteria.o_Rhizobiales.f_Methylobacteriaceae	0.46	0.50	positive
p_Actinobacteria.c_Actinobacteria.o_Actinomycetales.f_Corynebacteriaceae	p_Proteobacteria.c_Alphaproteobacteria.o_Rhizobiales.f_Phyllobacteriaceae	0.41	0.46	positive
p_Actinobacteria.c_Actinobacteria.o_Actinomycetales.f_Corynebacteriaceae	p_Proteobacteria.c_Alphaproteobacteria.o_Sphingomonadales.f_Sphingomonadaceae	0.47	0.55	positive
p_Actinobacteria.c_Actinobacteria.o_Actinomycetales.f_Corynebacteriaceae	p_Proteobacteria.c_Betaproteobacteria.o_Burkholderiales.f_Comamonadaceae	0.49	0.55	positive
p_Actinobacteria.c_Actinobacteria.o_Actinomycetales.f_Corynebacteriaceae	p_Proteobacteria.c_Betaproteobacteria.o_Rhodocyclales.f_Rhodocyclaceae	0.39	0.49	positive
p_Actinobacteria.c_Actinobacteria.o_Actinomycetales.f_Corynebacteriaceae	p_Proteobacteria.c_Gammaproteobacteria.o_Pseudomonadales.f_Moraxellaceae	0.51	0.55	positive
p_Actinobacteria.c_Actinobacteria.o_Actinomycetales.f_Corynebacteriaceae	p_Proteobacteria.c_Gammaproteobacteria.o_Pseudomonadales.f_Pseudomonadaceae	0.45	0.54	positive
p_Actinobacteria.c_Actinobacteria.o_Actinomycetales.f_Corynebacteriaceae	p_Proteobacteria.c_Gammaproteobacteria.o_Xanthomonadales.f_Xanthomonadaceae	0.40	0.44	positive
p_Actinobacteria.c_Actinobacteria.o_Actinomycetales.f_Nocardiaceae	p_Bacteroidetes.c_[Saprospirae].o_[Saprospirales].f_Chitinophagaceae	0.88	0.80	positive
p_Actinobacteria.c_Actinobacteria.o_Actinomycetales.f_Nocardiaceae	p_Bacteroidetes.c_Bacteroidia.o_Bacteroidales.f_	-0.39	-0.40	negative
p_Actinobacteria.c_Actinobacteria.o_Actinomycetales.f_Nocardiaceae	p_Bacteroidetes.c_Bacteroidia.o_Bacteroidales.f_Bacteroidaceae	-0.50	-0.48	negative
p_Actinobacteria.c_Actinobacteria.o_Actinomycetales.f_Nocardiaceae	p_Bacteroidetes.c_Flavobacteriia.o_Flavobacteriales.f_Flavobacteriaceae	0.55	0.59	positive
p_Actinobacteria.c_Actinobacteria.o_Actinomycetales.f_Nocardiaceae	p_Cyanobacteria.c_Chloroplast.o_Streptophyta.f_	0.48	0.43	positive
p_Actinobacteria.c_Actinobacteria.o_Actinomycetales.f_Nocardiaceae	p_Firmicutes.c_Bacilli.o_Bacillales.f_Bacillaceae	0.48	0.42	positive
p_Actinobacteria.c_Actinobacteria.o_Actinomycetales.f_Nocardiaceae	p_Firmicutes.c_Bacilli.o_Lactobacillales.f_Streptococcaceae	0.67	0.55	positive
p_Actinobacteria.c_Actinobacteria.o_Actinomycetales.f_Nocardiaceae	p_Firmicutes.c_Clostridia.o_Clostridiales.f_	-0.48	-0.52	negative
p_Actinobacteria.c_Actinobacteria.o_Actinomycetales.f_Nocardiaceae	p_Firmicutes.c_Clostridia.o_Clostridiales.f_Ruminococcaceae	-0.42	-0.44	negative
p_Actinobacteria.c_Actinobacteria.o_Actinomycetales.f_Nocardiaceae	p_Firmicutes.c_Clostridia.o_Clostridiales.f_Veillonellaceae	-0.42	-0.46	negative
p_Actinobacteria.c_Actinobacteria.o_Actinomycetales.f_Nocardiaceae	p_Proteobacteria.c_Alphaproteobacteria.o_Caulobacterales.f_Caulobacteraceae	0.88	0.72	positive
p_Actinobacteria.c_Actinobacteria.o_Actinomycetales.f_Nocardiaceae	p_Proteobacteria.c_Alphaproteobacteria.o_Rhizobiales.f_	0.80	0.69	positive
p_Actinobacteria.c_Actinobacteria.o_Actinomycetales.f_Nocardiaceae	p_Proteobacteria.c_Alphaproteobacteria.o_Rhizobiales.f_Bradyrhizobiaceae	0.82	0.67	positive
p_Actinobacteria.c_Actinobacteria.o_Actinomycetales.f_Nocardiaceae	p_Proteobacteria.c_Alphaproteobacteria.o_Rhizobiales.f_Brucellaceae	0.96	0.90	positive
p_Actinobacteria.c_Actinobacteria.o_Actinomycetales.f_Nocardiaceae	p_Proteobacteria.c_Alphaproteobacteria.o_Rhizobiales.f_Methylobacteriaceae	0.83	0.69	positive
p_Actinobacteria.c_Actinobacteria.o_Actinomycetales.f_Nocardiaceae	p_Proteobacteria.c_Alphaproteobacteria.o_Rhizobiales.f_Phyllobacteriaceae	0.79	0.71	positive
p_Actinobacteria.c_Actinobacteria.o_Actinomycetales.f_Nocardiaceae	p_Proteobacteria.c_Alphaproteobacteria.o_Sphingomonadales.f_Sphingomonadaceae	0.80	0.64	positive
p_Actinobacteria.c_Actinobacteria.o_Actinomycetales.f_Nocardiaceae	p_Proteobacteria.c_Betaproteobacteria.o_Burkholderiales.f_Alcaligenaceae	-0.37	-0.41	negative
p_Actinobacteria.c_Actinobacteria.o_Actinomycetales.f_Nocardiaceae	p_Proteobacteria.c_Betaproteobacteria.o_Burkholderiales.f_Comamonadaceae	0.77	0.64	positive
p_Actinobacteria.c_Actinobacteria.o_Actinomycetales.f_Nocardiaceae	p_Proteobacteria.c_Betaproteobacteria.o_Rhodocyclales.f_Rhodocyclaceae	0.78	0.77	positive
p_Actinobacteria.c_Actinobacteria.o_Actinomycetales.f_Nocardiaceae	p_Proteobacteria.c_Gammaproteobacteria.o_Pseudomonadales.f_Moraxellaceae	0.76	0.65	positive
p_Actinobacteria.c_Actinobacteria.o_Actinomycetales.f_Nocardiaceae	p_Proteobacteria.c_Gammaproteobacteria.o_Pseudomonadales.f_Pseudomonadaceae	0.68	0.59	positive
p_Actinobacteria.c_Actinobacteria.o_Actinomycetales.f_Nocardiaceae	p_Proteobacteria.c_Gammaproteobacteria.o_Xanthomonadales.f_Xanthomonadaceae	0.82	0.67	positive
p_Bacteroidetes.c_[Saprospirae].o_[Saprospirales].f_Chitinophagaceae	p_Cyanobacteria.c_Chloroplast.o_Streptophyta.f_	0.48	0.45	positive
p_Bacteroidetes.c_[Saprospirae].o_[Saprospirales].f_Chitinophagaceae	p_Firmicutes.c_Bacilli.o_Bacillales.f_Bacillaceae	0.49	0.48	positive
p_Bacteroidetes.c_[Saprospirae].o_[Saprospirales].f_Chitinophagaceae	p_Firmicutes.c_Bacilli.o_Lactobacillales.f_Streptococcaceae	0.64	0.57	positive
p_Bacteroidetes.c_[Saprospirae].o_[Saprospirales].f_Chitinophagaceae	p_Firmicutes.c_Clostridia.o_Clostridiales.f_	-0.45	-0.43	negative
p_Bacteroidetes.c_[Saprospirae].o_[Saprospirales].f_Chitinophagaceae	p_Firmicutes.c_Clostridia.o_Clostridiales.f_Ruminococcaceae	-0.35	-0.34	negative
p_Bacteroidetes.c_[Saprospirae].o_[Saprospirales].f_Chitinophagaceae	p_Firmicutes.c_Clostridia.o_Clostridiales.f_Veillonellaceae	-0.44	-0.43	negative
p_Bacteroidetes.c_[Saprospirae].o_[Saprospirales].f_Chitinophagaceae	p_Proteobacteria.c_Alphaproteobacteria.o_Caulobacterales.f_Caulobacteraceae	0.84	0.72	positive
p_Bacteroidetes.c_[Saprospirae].o_[Saprospirales].f_Chitinophagaceae	p_Proteobacteria.c_Alphaproteobacteria.o_Rhizobiales.f_	0.73	0.67	positive
p_Bacteroidetes.c_[Saprospirae].o_[Saprospirales].f_Chitinophagaceae	p_Proteobacteria.c_Alphaproteobacteria.o_Rhizobiales.f_Bradyrhizobiaceae	0.79	0.71	positive
p_Bacteroidetes.c_[Saprospirae].o_[Saprospirales].f_Chitinophagaceae	p_Proteobacteria.c_Alphaproteobacteria.o_Rhizobiales.f_Brucellaceae	0.86	0.75	positive
p_Bacteroidetes.c_[Saprospirae].o_[Saprospirales].f_Chitinophagaceae	p_Proteobacteria.c_Alphaproteobacteria.o_Rhizobiales.f_Methylobacteriaceae	0.82	0.73	positive
p_Bacteroidetes.c_[Saprospirae].o_[Saprospirales].f_Chitinophagaceae	p_Proteobacteria.c_Alphaproteobacteria.o_Rhizobiales.f_Phyllobacteriaceae	0.69	0.60	positive
p_Bacteroidetes.c_[Saprospirae].o_[Saprospirales].f_Chitinophagaceae	p_Proteobacteria.c_Alphaproteobacteria.o_Sphingomonadales.f_Sphingomonadaceae	0.75	0.63	positive
p_Bacteroidetes.c_[Saprospirae].o_[Saprospirales].f_Chitinophagaceae	p_Proteobacteria.c_Betaproteobacteria.o_Burkholderiales.f_Alcaligenaceae	-0.36	-0.40	negative
p_Bacteroidetes.c_[Saprospirae].o_[Saprospirales].f_Chitinophagaceae	p_Proteobacteria.c_Betaproteobacteria.o_Burkholderiales.f_Comamonadaceae	0.67	0.54	positive
p_Bacteroidetes.c_[Saprospirae].o_[Saprospirales].f_Chitinophagaceae	p_Proteobacteria.c_Betaproteobacteria.o_Rhodocyclales.f_Rhodocyclaceae	0.66	0.64	positive
p_Bacteroidetes.c_[Saprospirae].o_[Saprospirales].f_Chitinophagaceae	p_Proteobacteria.c_Gammaproteobacteria.o_Pseudomonadales.f_Moraxellaceae	0.71	0.61	positive
p_Bacteroidetes.c_[Saprospirae].o_[Saprospirales].f_Chitinophagaceae	p_Proteobacteria.c_Gammaproteobacteria.o_Pseudomonadales.f_Pseudomonadaceae	0.65	0.58	positive
p_Bacteroidetes.c_[Saprospirae].o_[Saprospirales].f_Chitinophagaceae	p_Proteobacteria.c_Gammaproteobacteria.o_Xanthomonadales.f_Xanthomonadaceae	0.79	0.65	positive
p_Bacteroidetes.c_Bacteroidia.o_Bacteroidales.f_	p_Bacteroidetes.c_[Saprospirae].o_[Saprospirales].f_Chitinophagaceae	-0.33	-0.32	negative
p_Bacteroidetes.c_Bacteroidia.o_Bacteroidales.f_	p_Bacteroidetes.c_Bacteroidia.o_Bacteroidales.f_Bacteroidaceae	0.68	0.74	positive
p_Bacteroidetes.c_Bacteroidia.o_Bacteroidales.f_	p_Cyanobacteria.c_Chloroplast.o_Streptophyta.f_	-0.39	-0.43	negative
p_Bacteroidetes.c_Bacteroidia.o_Bacteroidales.f_	p_Firmicutes.c_Clostridia.o_Clostridiales.f_	0.61	0.66	positive
p_Bacteroidetes.c_Bacteroidia.o_Bacteroidales.f_	p_Firmicutes.c_Clostridia.o_Clostridiales.f_Lachnospiraceae	0.49	0.51	positive
p_Bacteroidetes.c_Bacteroidia.o_Bacteroidales.f_	p_Firmicutes.c_Clostridia.o_Clostridiales.f_Ruminococcaceae	0.62	0.67	positive
p_Bacteroidetes.c_Bacteroidia.o_Bacteroidales.f_	p_Firmicutes.c_Clostridia.o_Clostridiales.f_Veillonellaceae	0.56	0.64	positive
p_Bacteroidetes.c_Bacteroidia.o_Bacteroidales.f_	p_Proteobacteria.c_Alphaproteobacteria.o_Caulobacterales.f_Caulobacteraceae	-0.39	-0.40	negative
p_Bacteroidetes.c_Bacteroidia.o_Bacteroidales.f_	p_Proteobacteria.c_Alphaproteobacteria.o_Rhizobiales.f_	-0.34	-0.31	negative
p_Bacteroidetes.c_Bacteroidia.o_Bacteroidales.f_	p_Proteobacteria.c_Alphaproteobacteria.o_Rhizobiales.f_Bradyrhizobiaceae	-0.32	-0.37	negative
p_Bacteroidetes.c_Bacteroidia.o_Bacteroidales.f_	p_Proteobacteria.c_Alphaproteobacteria.o_Rhizobiales.f_Brucellaceae	-0.36	-0.39	negative
p_Bacteroidetes.c_Bacteroidia.o_Bacteroidales.f_	p_Proteobacteria.c_Alphaproteobacteria.o_Rhizobiales.f_Phyllobacteriaceae	-0.34	-0.35	negative
p_Bacteroidetes.c_Bacteroidia.o_Bacteroidales.f_	p_Proteobacteria.c_Betaproteobacteria.o_Burkholderiales.f_Alcaligenaceae	0.53	0.62	positive
p_Bacteroidetes.c_Bacteroidia.o_Bacteroidales.f_	p_Proteobacteria.c_Betaproteobacteria.o_Burkholderiales.f_Comamonadaceae	-0.39	-0.39	negative
p_Bacteroidetes.c_Bacteroidia.o_Bacteroidales.f_	p_Proteobacteria.c_Betaproteobacteria.o_Rhodocyclales.f_Rhodocyclaceae	-0.34	-0.33	negative
p_Bacteroidetes.c_Bacteroidia.o_Bacteroidales.f_	p_Proteobacteria.c_Gammaproteobacteria.o_Pseudomonadales.f_Moraxellaceae	-0.30	-0.32	negative
p_Bacteroidetes.c_Bacteroidia.o_Bacteroidales.f_	p_Proteobacteria.c_Gammaproteobacteria.o_Xanthomonadales.f_Xanthomonadaceae	-0.37	-0.37	negative
p_Bacteroidetes.c_Bacteroidia.o_Bacteroidales.f_Bacteroidaceae	p_Bacteroidetes.c_[Saprospirae].o_[Saprospirales].f_Chitinophagaceae	-0.42	-0.38	negative
p_Bacteroidetes.c_Bacteroidia.o_Bacteroidales.f_Bacteroidaceae	p_Cyanobacteria.c_Chloroplast.o_Streptophyta.f_	-0.43	-0.45	negative
p_Bacteroidetes.c_Bacteroidia.o_Bacteroidales.f_Bacteroidaceae	p_Firmicutes.c_Bacilli.o_Lactobacillales.f_Streptococcaceae	-0.41	-0.45	negative
p_Bacteroidetes.c_Bacteroidia.o_Bacteroidales.f_Bacteroidaceae	p_Firmicutes.c_Clostridia.o_Clostridiales.f_	0.60	0.65	positive
p_Bacteroidetes.c_Bacteroidia.o_Bacteroidales.f_Bacteroidaceae	p_Firmicutes.c_Clostridia.o_Clostridiales.f_Lachnospiraceae	0.66	0.64	positive
p_Bacteroidetes.c_Bacteroidia.o_Bacteroidales.f_Bacteroidaceae	p_Firmicutes.c_Clostridia.o_Clostridiales.f_Ruminococcaceae	0.80	0.77	positive
p_Bacteroidetes.c_Bacteroidia.o_Bacteroidales.f_Bacteroidaceae	p_Firmicutes.c_Clostridia.o_Clostridiales.f_Veillonellaceae	0.66	0.72	positive
p_Bacteroidetes.c_Bacteroidia.o_Bacteroidales.f_Bacteroidaceae	p_Proteobacteria.c_Alphaproteobacteria.o_Caulobacterales.f_Caulobacteraceae	-0.52	-0.52	negative
p_Bacteroidetes.c_Bacteroidia.o_Bacteroidales.f_Bacteroidaceae	p_Proteobacteria.c_Alphaproteobacteria.o_Rhizobiales.f_	-0.46	-0.44	negative
p_Bacteroidetes.c_Bacteroidia.o_Bacteroidales.f_Bacteroidaceae	p_Proteobacteria.c_Alphaproteobacteria.o_Rhizobiales.f_Bradyrhizobiaceae	-0.46	-0.47	negative
p_Bacteroidetes.c_Bacteroidia.o_Bacteroidales.f_Bacteroidaceae	p_Proteobacteria.c_Alphaproteobacteria.o_Rhizobiales.f_Brucellaceae	-0.52	-0.54	negative
p_Bacteroidetes.c_Bacteroidia.o_Bacteroidales.f_Bacteroidaceae	p_Proteobacteria.c_Alphaproteobacteria.o_Rhizobiales.f_Methylobacteriaceae	-0.46	-0.46	negative
p_Bacteroidetes.c_Bacteroidia.o_Bacteroidales.f_Bacteroidaceae	p_Proteobacteria.c_Alphaproteobacteria.o_Rhizobiales.f_Phyllobacteriaceae	-0.45	-0.44	negative
p_Bacteroidetes.c_Bacteroidia.o_Bacteroidales.f_Bacteroidaceae	p_Proteobacteria.c_Alphaproteobacteria.o_Sphingomonadales.f_Sphingomonadaceae	-0.45	-0.46	negative
p_Bacteroidetes.c_Bacteroidia.o_Bacteroidales.f_Bacteroidaceae	p_Proteobacteria.c_Betaproteobacteria.o_Burkholderiales.f_Alcaligenaceae	0.60	0.63	positive
p_Bacteroidetes.c_Bacteroidia.o_Bacteroidales.f_Bacteroidaceae	p_Proteobacteria.c_Betaproteobacteria.o_Burkholderiales.f_Comamonadaceae	-0.50	-0.46	negative
p_Bacteroidetes.c_Bacteroidia.o_Bacteroidales.f_Bacteroidaceae	p_Proteobacteria.c_Betaproteobacteria.o_Rhodocyclales.f_Rhodocyclaceae	-0.46	-0.47	negative
p_Bacteroidetes.c_Bacteroidia.o_Bacteroidales.f_Bacteroidaceae	p_Proteobacteria.c_Gammaproteobacteria.o_Pseudomonadales.f_Moraxellaceae	-0.45	-0.47	negative
p_Bacteroidetes.c_Bacteroidia.o_Bacteroidales.f_Bacteroidaceae	p_Proteobacteria.c_Gammaproteobacteria.o_Pseudomonadales.f_Pseudomonadaceae	-0.40	-0.40	negative
p_Bacteroidetes.c_Bacteroidia.o_Bacteroidales.f_Bacteroidaceae	p_Proteobacteria.c_Gammaproteobacteria.o_Xanthomonadales.f_Xanthomonadaceae	-0.51	-0.50	negative
p_Bacteroidetes.c_Flavobacteriia.o_Flavobacteriales.f_Flavobacteriaceae	p_Bacteroidetes.c_[Saprospirae].o_[Saprospirales].f_Chitinophagaceae	0.61	0.67	positive
p_Bacteroidetes.c_Flavobacteriia.o_Flavobacteriales.f_Flavobacteriaceae	p_Cyanobacteria.c_Chloroplast.o_Streptophyta.f_	0.32	0.30	positive
p_Bacteroidetes.c_Flavobacteriia.o_Flavobacteriales.f_Flavobacteriaceae	p_Firmicutes.c_Bacilli.o_Lactobacillales.f_Streptococcaceae	0.34	0.35	positive
p_Bacteroidetes.c_Flavobacteriia.o_Flavobacteriales.f_Flavobacteriaceae	p_Firmicutes.c_Clostridia.o_Clostridiales.f_Veillonellaceae	-0.33	-0.40	negative
p_Bacteroidetes.c_Flavobacteriia.o_Flavobacteriales.f_Flavobacteriaceae	p_Proteobacteria.c_Alphaproteobacteria.o_Caulobacterales.f_Caulobacteraceae	0.48	0.44	positive
p_Bacteroidetes.c_Flavobacteriia.o_Flavobacteriales.f_Flavobacteriaceae	p_Proteobacteria.c_Alphaproteobacteria.o_Rhizobiales.f_	0.53	0.51	positive
p_Bacteroidetes.c_Flavobacteriia.o_Flavobacteriales.f_Flavobacteriaceae	p_Proteobacteria.c_Alphaproteobacteria.o_Rhizobiales.f_Bradyrhizobiaceae	0.48	0.44	positive
p_Bacteroidetes.c_Flavobacteriia.o_Flavobacteriales.f_Flavobacteriaceae	p_Proteobacteria.c_Alphaproteobacteria.o_Rhizobiales.f_Brucellaceae	0.44	0.41	positive
p_Bacteroidetes.c_Flavobacteriia.o_Flavobacteriales.f_Flavobacteriaceae	p_Proteobacteria.c_Alphaproteobacteria.o_Rhizobiales.f_Methylobacteriaceae	0.49	0.45	positive
p_Bacteroidetes.c_Flavobacteriia.o_Flavobacteriales.f_Flavobacteriaceae	p_Proteobacteria.c_Alphaproteobacteria.o_Rhizobiales.f_Phyllobacteriaceae	0.37	0.40	positive
p_Bacteroidetes.c_Flavobacteriia.o_Flavobacteriales.f_Flavobacteriaceae	p_Proteobacteria.c_Alphaproteobacteria.o_Sphingomonadales.f_Sphingomonadaceae	0.35	0.33	positive
p_Bacteroidetes.c_Flavobacteriia.o_Flavobacteriales.f_Flavobacteriaceae	p_Proteobacteria.c_Betaproteobacteria.o_Rhodocyclales.f_Rhodocyclaceae	0.31	0.37	positive
p_Bacteroidetes.c_Flavobacteriia.o_Flavobacteriales.f_Flavobacteriaceae	p_Proteobacteria.c_Gammaproteobacteria.o_Pseudomonadales.f_Pseudomonadaceae	0.42	0.48	positive
p_Bacteroidetes.c_Flavobacteriia.o_Flavobacteriales.f_Flavobacteriaceae	p_Proteobacteria.c_Gammaproteobacteria.o_Xanthomonadales.f_Xanthomonadaceae	0.51	0.48	positive
p_Cyanobacteria.c_Chloroplast.o_Streptophyta.f_	p_Firmicutes.c_Bacilli.o_Bacillales.f_Bacillaceae	0.38	0.41	positive
p_Cyanobacteria.c_Chloroplast.o_Streptophyta.f_	p_Firmicutes.c_Bacilli.o_Lactobacillales.f_Streptococcaceae	0.36	0.40	positive
p_Cyanobacteria.c_Chloroplast.o_Streptophyta.f_	p_Firmicutes.c_Clostridia.o_Clostridiales.f_Ruminococcaceae	-0.34	-0.35	negative
p_Cyanobacteria.c_Chloroplast.o_Streptophyta.f_	p_Firmicutes.c_Clostridia.o_Clostridiales.f_Veillonellaceae	-0.36	-0.41	negative
p_Cyanobacteria.c_Chloroplast.o_Streptophyta.f_	p_Proteobacteria.c_Alphaproteobacteria.o_Caulobacterales.f_Caulobacteraceae	0.56	0.55	positive
p_Cyanobacteria.c_Chloroplast.o_Streptophyta.f_	p_Proteobacteria.c_Alphaproteobacteria.o_Rhizobiales.f_	0.53	0.47	positive
p_Cyanobacteria.c_Chloroplast.o_Streptophyta.f_	p_Proteobacteria.c_Alphaproteobacteria.o_Rhizobiales.f_Bradyrhizobiaceae	0.51	0.54	positive
p_Cyanobacteria.c_Chloroplast.o_Streptophyta.f_	p_Proteobacteria.c_Alphaproteobacteria.o_Rhizobiales.f_Brucellaceae	0.47	0.45	positive
p_Cyanobacteria.c_Chloroplast.o_Streptophyta.f_	p_Proteobacteria.c_Alphaproteobacteria.o_Rhizobiales.f_Methylobacteriaceae	0.45	0.45	positive
p_Cyanobacteria.c_Chloroplast.o_Streptophyta.f_	p_Proteobacteria.c_Alphaproteobacteria.o_Rhizobiales.f_Phyllobacteriaceae	0.42	0.43	positive
p_Cyanobacteria.c_Chloroplast.o_Streptophyta.f_	p_Proteobacteria.c_Alphaproteobacteria.o_Sphingomonadales.f_Sphingomonadaceae	0.47	0.44	positive
p_Cyanobacteria.c_Chloroplast.o_Streptophyta.f_	p_Proteobacteria.c_Betaproteobacteria.o_Burkholderiales.f_Comamonadaceae	0.42	0.37	positive
p_Cyanobacteria.c_Chloroplast.o_Streptophyta.f_	p_Proteobacteria.c_Betaproteobacteria.o_Rhodocyclales.f_Rhodocyclaceae	0.43	0.38	positive
p_Cyanobacteria.c_Chloroplast.o_Streptophyta.f_	p_Proteobacteria.c_Gammaproteobacteria.o_Pseudomonadales.f_Moraxellaceae	0.49	0.45	positive
p_Cyanobacteria.c_Chloroplast.o_Streptophyta.f_	p_Proteobacteria.c_Gammaproteobacteria.o_Pseudomonadales.f_Pseudomonadaceae	0.41	0.41	positive
p_Cyanobacteria.c_Chloroplast.o_Streptophyta.f_	p_Proteobacteria.c_Gammaproteobacteria.o_Xanthomonadales.f_Xanthomonadaceae	0.56	0.54	positive
p_Firmicutes.c_Bacilli.o_Bacillales.f_Bacillaceae	p_Firmicutes.c_Bacilli.o_Lactobacillales.f_Streptococcaceae	0.68	0.72	positive
p_Firmicutes.c_Bacilli.o_Bacillales.f_Bacillaceae	p_Proteobacteria.c_Alphaproteobacteria.o_Caulobacterales.f_Caulobacteraceae	0.56	0.63	positive
p_Firmicutes.c_Bacilli.o_Bacillales.f_Bacillaceae	p_Proteobacteria.c_Alphaproteobacteria.o_Rhizobiales.f_	0.48	0.54	positive
p_Firmicutes.c_Bacilli.o_Bacillales.f_Bacillaceae	p_Proteobacteria.c_Alphaproteobacteria.o_Rhizobiales.f_Bradyrhizobiaceae	0.50	0.58	positive
p_Firmicutes.c_Bacilli.o_Bacillales.f_Bacillaceae	p_Proteobacteria.c_Alphaproteobacteria.o_Rhizobiales.f_Brucellaceae	0.52	0.52	positive
p_Firmicutes.c_Bacilli.o_Bacillales.f_Bacillaceae	p_Proteobacteria.c_Alphaproteobacteria.o_Rhizobiales.f_Methylobacteriaceae	0.56	0.62	positive
p_Firmicutes.c_Bacilli.o_Bacillales.f_Bacillaceae	p_Proteobacteria.c_Alphaproteobacteria.o_Rhizobiales.f_Phyllobacteriaceae	0.44	0.49	positive
p_Firmicutes.c_Bacilli.o_Bacillales.f_Bacillaceae	p_Proteobacteria.c_Alphaproteobacteria.o_Sphingomonadales.f_Sphingomonadaceae	0.61	0.64	positive
p_Firmicutes.c_Bacilli.o_Bacillales.f_Bacillaceae	p_Proteobacteria.c_Betaproteobacteria.o_Burkholderiales.f_Comamonadaceae	0.42	0.42	positive
p_Firmicutes.c_Bacilli.o_Bacillales.f_Bacillaceae	p_Proteobacteria.c_Betaproteobacteria.o_Rhodocyclales.f_Rhodocyclaceae	0.40	0.42	positive
p_Firmicutes.c_Bacilli.o_Bacillales.f_Bacillaceae	p_Proteobacteria.c_Gammaproteobacteria.o_Pseudomonadales.f_Moraxellaceae	0.51	0.59	positive
p_Firmicutes.c_Bacilli.o_Bacillales.f_Bacillaceae	p_Proteobacteria.c_Gammaproteobacteria.o_Pseudomonadales.f_Pseudomonadaceae	0.43	0.48	positive
p_Firmicutes.c_Bacilli.o_Bacillales.f_Bacillaceae	p_Proteobacteria.c_Gammaproteobacteria.o_Xanthomonadales.f_Xanthomonadaceae	0.57	0.62	positive
p_Firmicutes.c_Bacilli.o_Lactobacillales.f_Streptococcaceae	p_Proteobacteria.c_Alphaproteobacteria.o_Caulobacterales.f_Caulobacteraceae	0.73	0.70	positive
p_Firmicutes.c_Bacilli.o_Lactobacillales.f_Streptococcaceae	p_Proteobacteria.c_Alphaproteobacteria.o_Rhizobiales.f_	0.57	0.58	positive
p_Firmicutes.c_Bacilli.o_Lactobacillales.f_Streptococcaceae	p_Proteobacteria.c_Alphaproteobacteria.o_Rhizobiales.f_Bradyrhizobiaceae	0.68	0.68	positive
p_Firmicutes.c_Bacilli.o_Lactobacillales.f_Streptococcaceae	p_Proteobacteria.c_Alphaproteobacteria.o_Rhizobiales.f_Brucellaceae	0.70	0.62	positive
p_Firmicutes.c_Bacilli.o_Lactobacillales.f_Streptococcaceae	p_Proteobacteria.c_Alphaproteobacteria.o_Rhizobiales.f_Methylobacteriaceae	0.65	0.64	positive
p_Firmicutes.c_Bacilli.o_Lactobacillales.f_Streptococcaceae	p_Proteobacteria.c_Alphaproteobacteria.o_Rhizobiales.f_Phyllobacteriaceae	0.57	0.58	positive
p_Firmicutes.c_Bacilli.o_Lactobacillales.f_Streptococcaceae	p_Proteobacteria.c_Alphaproteobacteria.o_Sphingomonadales.f_Sphingomonadaceae	0.75	0.72	positive
p_Firmicutes.c_Bacilli.o_Lactobacillales.f_Streptococcaceae	p_Proteobacteria.c_Betaproteobacteria.o_Burkholderiales.f_Comamonadaceae	0.55	0.52	positive
p_Firmicutes.c_Bacilli.o_Lactobacillales.f_Streptococcaceae	p_Proteobacteria.c_Betaproteobacteria.o_Rhodocyclales.f_Rhodocyclaceae	0.51	0.52	positive
p_Firmicutes.c_Bacilli.o_Lactobacillales.f_Streptococcaceae	p_Proteobacteria.c_Gammaproteobacteria.o_Pseudomonadales.f_Moraxellaceae	0.68	0.68	positive
p_Firmicutes.c_Bacilli.o_Lactobacillales.f_Streptococcaceae	p_Proteobacteria.c_Gammaproteobacteria.o_Pseudomonadales.f_Pseudomonadaceae	0.61	0.60	positive
p_Firmicutes.c_Bacilli.o_Lactobacillales.f_Streptococcaceae	p_Proteobacteria.c_Gammaproteobacteria.o_Xanthomonadales.f_Xanthomonadaceae	0.71	0.68	positive
p_Firmicutes.c_Clostridia.o_Clostridiales.f_	p_Firmicutes.c_Clostridia.o_Clostridiales.f_Lachnospiraceae	0.69	0.71	positive
p_Firmicutes.c_Clostridia.o_Clostridiales.f_	p_Firmicutes.c_Clostridia.o_Clostridiales.f_Ruminococcaceae	0.72	0.79	positive
p_Firmicutes.c_Clostridia.o_Clostridiales.f_	p_Firmicutes.c_Clostridia.o_Clostridiales.f_Veillonellaceae	0.49	0.60	positive
p_Firmicutes.c_Clostridia.o_Clostridiales.f_	p_Proteobacteria.c_Alphaproteobacteria.o_Caulobacterales.f_Caulobacteraceae	-0.37	-0.32	negative
p_Firmicutes.c_Clostridia.o_Clostridiales.f_	p_Proteobacteria.c_Alphaproteobacteria.o_Rhizobiales.f_Brucellaceae	-0.43	-0.45	negative
p_Firmicutes.c_Clostridia.o_Clostridiales.f_	p_Proteobacteria.c_Alphaproteobacteria.o_Rhizobiales.f_Phyllobacteriaceae	-0.32	-0.34	negative
p_Firmicutes.c_Clostridia.o_Clostridiales.f_	p_Proteobacteria.c_Betaproteobacteria.o_Burkholderiales.f_Alcaligenaceae	0.59	0.72	positive
p_Firmicutes.c_Clostridia.o_Clostridiales.f_	p_Proteobacteria.c_Betaproteobacteria.o_Rhodocyclales.f_Rhodocyclaceae	-0.42	-0.41	negative
p_Firmicutes.c_Clostridia.o_Clostridiales.f_	p_Proteobacteria.c_Gammaproteobacteria.o_Xanthomonadales.f_Xanthomonadaceae	-0.35	-0.31	negative
p_Firmicutes.c_Clostridia.o_Clostridiales.f_Lachnospiraceae	p_Firmicutes.c_Clostridia.o_Clostridiales.f_Ruminococcaceae	0.78	0.79	positive
p_Firmicutes.c_Clostridia.o_Clostridiales.f_Lachnospiraceae	p_Firmicutes.c_Clostridia.o_Clostridiales.f_Veillonellaceae	0.47	0.49	positive
p_Firmicutes.c_Clostridia.o_Clostridiales.f_Lachnospiraceae	p_Proteobacteria.c_Betaproteobacteria.o_Burkholderiales.f_Alcaligenaceae	0.51	0.55	positive
p_Firmicutes.c_Clostridia.o_Clostridiales.f_Lachnospiraceae	p_Proteobacteria.c_Gammaproteobacteria.o_Enterobacteriales.f_Enterobacteriaceae	0.32	0.37	positive
p_Firmicutes.c_Clostridia.o_Clostridiales.f_Ruminococcaceae	p_Firmicutes.c_Clostridia.o_Clostridiales.f_Veillonellaceae	0.68	0.76	positive
p_Firmicutes.c_Clostridia.o_Clostridiales.f_Ruminococcaceae	p_Proteobacteria.c_Alphaproteobacteria.o_Rhizobiales.f_Brucellaceae	-0.39	-0.39	negative
p_Firmicutes.c_Clostridia.o_Clostridiales.f_Ruminococcaceae	p_Proteobacteria.c_Alphaproteobacteria.o_Rhizobiales.f_Phyllobacteriaceae	-0.34	-0.31	negative
p_Firmicutes.c_Clostridia.o_Clostridiales.f_Ruminococcaceae	p_Proteobacteria.c_Betaproteobacteria.o_Burkholderiales.f_Alcaligenaceae	0.69	0.76	positive
p_Firmicutes.c_Clostridia.o_Clostridiales.f_Ruminococcaceae	p_Proteobacteria.c_Betaproteobacteria.o_Burkholderiales.f_Comamonadaceae	-0.36	-0.32	negative
p_Firmicutes.c_Clostridia.o_Clostridiales.f_Ruminococcaceae	p_Proteobacteria.c_Betaproteobacteria.o_Rhodocyclales.f_Rhodocyclaceae	-0.37	-0.38	negative
p_Firmicutes.c_Clostridia.o_Clostridiales.f_Veillonellaceae	p_Proteobacteria.c_Alphaproteobacteria.o_Caulobacterales.f_Caulobacteraceae	-0.39	-0.37	negative
p_Firmicutes.c_Clostridia.o_Clostridiales.f_Veillonellaceae	p_Proteobacteria.c_Alphaproteobacteria.o_Rhizobiales.f_	-0.36	-0.34	negative
p_Firmicutes.c_Clostridia.o_Clostridiales.f_Veillonellaceae	p_Proteobacteria.c_Alphaproteobacteria.o_Rhizobiales.f_Bradyrhizobiaceae	-0.32	-0.31	negative
p_Firmicutes.c_Clostridia.o_Clostridiales.f_Veillonellaceae	p_Proteobacteria.c_Alphaproteobacteria.o_Rhizobiales.f_Brucellaceae	-0.37	-0.39	negative
p_Firmicutes.c_Clostridia.o_Clostridiales.f_Veillonellaceae	p_Proteobacteria.c_Alphaproteobacteria.o_Rhizobiales.f_Phyllobacteriaceae	-0.34	-0.33	negative
p_Firmicutes.c_Clostridia.o_Clostridiales.f_Veillonellaceae	p_Proteobacteria.c_Betaproteobacteria.o_Burkholderiales.f_Alcaligenaceae	0.59	0.67	positive
p_Firmicutes.c_Clostridia.o_Clostridiales.f_Veillonellaceae	p_Proteobacteria.c_Betaproteobacteria.o_Burkholderiales.f_Comamonadaceae	-0.40	-0.40	negative
p_Firmicutes.c_Clostridia.o_Clostridiales.f_Veillonellaceae	p_Proteobacteria.c_Betaproteobacteria.o_Rhodocyclales.f_Rhodocyclaceae	-0.35	-0.38	negative
p_Firmicutes.c_Clostridia.o_Clostridiales.f_Veillonellaceae	p_Proteobacteria.c_Gammaproteobacteria.o_Pseudomonadales.f_Pseudomonadaceae	-0.32	-0.32	negative
p_Firmicutes.c_Clostridia.o_Clostridiales.f_Veillonellaceae	p_Proteobacteria.c_Gammaproteobacteria.o_Xanthomonadales.f_Xanthomonadaceae	-0.37	-0.35	negative
p_OD1.c_ZB2.o_.f_	p_Proteobacteria.c_Alphaproteobacteria.o_Caulobacterales.f_Caulobacteraceae	0.77	0.68	positive
p_OD1.c_ZB2.o_.f_	p_Proteobacteria.c_Alphaproteobacteria.o_Rhizobiales.f_	0.70	0.64	positive
p_OD1.c_ZB2.o_.f_	p_Proteobacteria.c_Alphaproteobacteria.o_Rhizobiales.f_Bradyrhizobiaceae	0.78	0.70	positive
p_OD1.c_ZB2.o_.f_	p_Proteobacteria.c_Alphaproteobacteria.o_Rhizobiales.f_Brucellaceae	0.83	0.79	positive
p_OD1.c_ZB2.o_.f_	p_Proteobacteria.c_Alphaproteobacteria.o_Rhizobiales.f_Methylobacteriaceae	0.74	0.68	positive
p_OD1.c_ZB2.o_.f_	p_Proteobacteria.c_Alphaproteobacteria.o_Rhizobiales.f_Phyllobacteriaceae	0.66	0.62	positive
p_OD1.c_ZB2.o_.f_	p_Proteobacteria.c_Alphaproteobacteria.o_Sphingomonadales.f_Sphingomonadaceae	0.68	0.62	positive
p_OD1.c_ZB2.o_.f_	p_Proteobacteria.c_Betaproteobacteria.o_Burkholderiales.f_Comamonadaceae	0.70	0.63	positive
p_OD1.c_ZB2.o_.f_	p_Proteobacteria.c_Betaproteobacteria.o_Rhodocyclales.f_Rhodocyclaceae	0.64	0.68	positive
p_OD1.c_ZB2.o_.f_	p_Proteobacteria.c_Gammaproteobacteria.o_Pseudomonadales.f_Moraxellaceae	0.75	0.67	positive
p_OD1.c_ZB2.o_.f_	p_Proteobacteria.c_Gammaproteobacteria.o_Pseudomonadales.f_Pseudomonadaceae	0.57	0.53	positive
p_OD1.c_ZB2.o_.f_	p_Proteobacteria.c_Gammaproteobacteria.o_Xanthomonadales.f_Xanthomonadaceae	0.72	0.61	positive
p_Proteobacteria.c_Alphaproteobacteria.o_Caulobacterales.f_Caulobacteraceae	p_Proteobacteria.c_Alphaproteobacteria.o_Rhizobiales.f_	0.79	0.75	positive
p_Proteobacteria.c_Alphaproteobacteria.o_Caulobacterales.f_Caulobacteraceae	p_Proteobacteria.c_Alphaproteobacteria.o_Rhizobiales.f_Bradyrhizobiaceae	0.88	0.86	positive
p_Proteobacteria.c_Alphaproteobacteria.o_Caulobacterales.f_Caulobacteraceae	p_Proteobacteria.c_Alphaproteobacteria.o_Rhizobiales.f_Brucellaceae	0.90	0.82	positive
p_Proteobacteria.c_Alphaproteobacteria.o_Caulobacterales.f_Caulobacteraceae	p_Proteobacteria.c_Alphaproteobacteria.o_Rhizobiales.f_Methylobacteriaceae	0.88	0.82	positive
p_Proteobacteria.c_Alphaproteobacteria.o_Caulobacterales.f_Caulobacteraceae	p_Proteobacteria.c_Alphaproteobacteria.o_Rhizobiales.f_Phyllobacteriaceae	0.76	0.72	positive
p_Proteobacteria.c_Alphaproteobacteria.o_Caulobacterales.f_Caulobacteraceae	p_Proteobacteria.c_Alphaproteobacteria.o_Sphingomonadales.f_Sphingomonadaceae	0.88	0.84	positive
p_Proteobacteria.c_Alphaproteobacteria.o_Caulobacterales.f_Caulobacteraceae	p_Proteobacteria.c_Betaproteobacteria.o_Burkholderiales.f_Comamonadaceae	0.77	0.66	positive
p_Proteobacteria.c_Alphaproteobacteria.o_Caulobacterales.f_Caulobacteraceae	p_Proteobacteria.c_Betaproteobacteria.o_Rhodocyclales.f_Rhodocyclaceae	0.71	0.69	positive
p_Proteobacteria.c_Alphaproteobacteria.o_Caulobacterales.f_Caulobacteraceae	p_Proteobacteria.c_Gammaproteobacteria.o_Pseudomonadales.f_Moraxellaceae	0.83	0.82	positive
p_Proteobacteria.c_Alphaproteobacteria.o_Caulobacterales.f_Caulobacteraceae	p_Proteobacteria.c_Gammaproteobacteria.o_Pseudomonadales.f_Pseudomonadaceae	0.75	0.72	positive
p_Proteobacteria.c_Alphaproteobacteria.o_Caulobacterales.f_Caulobacteraceae	p_Proteobacteria.c_Gammaproteobacteria.o_Xanthomonadales.f_Xanthomonadaceae	0.91	0.85	positive
p_Proteobacteria.c_Alphaproteobacteria.o_Rhizobiales.f_	p_Proteobacteria.c_Alphaproteobacteria.o_Rhizobiales.f_Bradyrhizobiaceae	0.76	0.72	positive
p_Proteobacteria.c_Alphaproteobacteria.o_Rhizobiales.f_	p_Proteobacteria.c_Alphaproteobacteria.o_Rhizobiales.f_Brucellaceae	0.81	0.75	positive
p_Proteobacteria.c_Alphaproteobacteria.o_Rhizobiales.f_	p_Proteobacteria.c_Alphaproteobacteria.o_Rhizobiales.f_Methylobacteriaceae	0.74	0.67	positive
p_Proteobacteria.c_Alphaproteobacteria.o_Rhizobiales.f_	p_Proteobacteria.c_Alphaproteobacteria.o_Rhizobiales.f_Phyllobacteriaceae	0.68	0.69	positive
p_Proteobacteria.c_Alphaproteobacteria.o_Rhizobiales.f_	p_Proteobacteria.c_Alphaproteobacteria.o_Sphingomonadales.f_Sphingomonadaceae	0.73	0.70	positive
p_Proteobacteria.c_Alphaproteobacteria.o_Rhizobiales.f_	p_Proteobacteria.c_Betaproteobacteria.o_Burkholderiales.f_Comamonadaceae	0.67	0.61	positive
p_Proteobacteria.c_Alphaproteobacteria.o_Rhizobiales.f_	p_Proteobacteria.c_Betaproteobacteria.o_Rhodocyclales.f_Rhodocyclaceae	0.63	0.62	positive
p_Proteobacteria.c_Alphaproteobacteria.o_Rhizobiales.f_	p_Proteobacteria.c_Gammaproteobacteria.o_Pseudomonadales.f_Moraxellaceae	0.69	0.64	positive
p_Proteobacteria.c_Alphaproteobacteria.o_Rhizobiales.f_	p_Proteobacteria.c_Gammaproteobacteria.o_Pseudomonadales.f_Pseudomonadaceae	0.65	0.70	positive
p_Proteobacteria.c_Alphaproteobacteria.o_Rhizobiales.f_	p_Proteobacteria.c_Gammaproteobacteria.o_Xanthomonadales.f_Xanthomonadaceae	0.76	0.71	positive
p_Proteobacteria.c_Alphaproteobacteria.o_Rhizobiales.f_Bradyrhizobiaceae	p_Proteobacteria.c_Alphaproteobacteria.o_Rhizobiales.f_Brucellaceae	0.85	0.76	positive
p_Proteobacteria.c_Alphaproteobacteria.o_Rhizobiales.f_Bradyrhizobiaceae	p_Proteobacteria.c_Alphaproteobacteria.o_Rhizobiales.f_Methylobacteriaceae	0.82	0.78	positive
p_Proteobacteria.c_Alphaproteobacteria.o_Rhizobiales.f_Bradyrhizobiaceae	p_Proteobacteria.c_Alphaproteobacteria.o_Rhizobiales.f_Phyllobacteriaceae	0.68	0.69	positive
p_Proteobacteria.c_Alphaproteobacteria.o_Rhizobiales.f_Bradyrhizobiaceae	p_Proteobacteria.c_Alphaproteobacteria.o_Sphingomonadales.f_Sphingomonadaceae	0.79	0.79	positive
p_Proteobacteria.c_Alphaproteobacteria.o_Rhizobiales.f_Bradyrhizobiaceae	p_Proteobacteria.c_Betaproteobacteria.o_Burkholderiales.f_Comamonadaceae	0.69	0.64	positive
p_Proteobacteria.c_Alphaproteobacteria.o_Rhizobiales.f_Bradyrhizobiaceae	p_Proteobacteria.c_Betaproteobacteria.o_Rhodocyclales.f_Rhodocyclaceae	0.65	0.64	positive
p_Proteobacteria.c_Alphaproteobacteria.o_Rhizobiales.f_Bradyrhizobiaceae	p_Proteobacteria.c_Gammaproteobacteria.o_Pseudomonadales.f_Moraxellaceae	0.78	0.73	positive
p_Proteobacteria.c_Alphaproteobacteria.o_Rhizobiales.f_Bradyrhizobiaceae	p_Proteobacteria.c_Gammaproteobacteria.o_Pseudomonadales.f_Pseudomonadaceae	0.65	0.67	positive
p_Proteobacteria.c_Alphaproteobacteria.o_Rhizobiales.f_Bradyrhizobiaceae	p_Proteobacteria.c_Gammaproteobacteria.o_Xanthomonadales.f_Xanthomonadaceae	0.85	0.80	positive
p_Proteobacteria.c_Alphaproteobacteria.o_Rhizobiales.f_Brucellaceae	p_Proteobacteria.c_Alphaproteobacteria.o_Rhizobiales.f_Methylobacteriaceae	0.86	0.78	positive
p_Proteobacteria.c_Alphaproteobacteria.o_Rhizobiales.f_Brucellaceae	p_Proteobacteria.c_Alphaproteobacteria.o_Rhizobiales.f_Phyllobacteriaceae	0.82	0.78	positive
p_Proteobacteria.c_Alphaproteobacteria.o_Rhizobiales.f_Brucellaceae	p_Proteobacteria.c_Alphaproteobacteria.o_Sphingomonadales.f_Sphingomonadaceae	0.86	0.79	positive
p_Proteobacteria.c_Alphaproteobacteria.o_Rhizobiales.f_Brucellaceae	p_Proteobacteria.c_Betaproteobacteria.o_Burkholderiales.f_Alcaligenaceae	-0.31	-0.32	negative
p_Proteobacteria.c_Alphaproteobacteria.o_Rhizobiales.f_Brucellaceae	p_Proteobacteria.c_Betaproteobacteria.o_Burkholderiales.f_Comamonadaceae	0.79	0.69	positive
p_Proteobacteria.c_Alphaproteobacteria.o_Rhizobiales.f_Brucellaceae	p_Proteobacteria.c_Betaproteobacteria.o_Rhodocyclales.f_Rhodocyclaceae	0.77	0.79	positive
p_Proteobacteria.c_Alphaproteobacteria.o_Rhizobiales.f_Brucellaceae	p_Proteobacteria.c_Gammaproteobacteria.o_Pseudomonadales.f_Moraxellaceae	0.83	0.80	positive
p_Proteobacteria.c_Alphaproteobacteria.o_Rhizobiales.f_Brucellaceae	p_Proteobacteria.c_Gammaproteobacteria.o_Pseudomonadales.f_Pseudomonadaceae	0.67	0.63	positive
p_Proteobacteria.c_Alphaproteobacteria.o_Rhizobiales.f_Brucellaceae	p_Proteobacteria.c_Gammaproteobacteria.o_Xanthomonadales.f_Xanthomonadaceae	0.83	0.73	positive
p_Proteobacteria.c_Alphaproteobacteria.o_Rhizobiales.f_Methylobacteriaceae	p_Proteobacteria.c_Alphaproteobacteria.o_Rhizobiales.f_Phyllobacteriaceae	0.69	0.64	positive
p_Proteobacteria.c_Alphaproteobacteria.o_Rhizobiales.f_Methylobacteriaceae	p_Proteobacteria.c_Alphaproteobacteria.o_Sphingomonadales.f_Sphingomonadaceae	0.88	0.86	positive
p_Proteobacteria.c_Alphaproteobacteria.o_Rhizobiales.f_Methylobacteriaceae	p_Proteobacteria.c_Betaproteobacteria.o_Burkholderiales.f_Comamonadaceae	0.69	0.59	positive
p_Proteobacteria.c_Alphaproteobacteria.o_Rhizobiales.f_Methylobacteriaceae	p_Proteobacteria.c_Betaproteobacteria.o_Rhodocyclales.f_Rhodocyclaceae	0.67	0.67	positive
p_Proteobacteria.c_Alphaproteobacteria.o_Rhizobiales.f_Methylobacteriaceae	p_Proteobacteria.c_Gammaproteobacteria.o_Pseudomonadales.f_Moraxellaceae	0.79	0.76	positive
p_Proteobacteria.c_Alphaproteobacteria.o_Rhizobiales.f_Methylobacteriaceae	p_Proteobacteria.c_Gammaproteobacteria.o_Pseudomonadales.f_Pseudomonadaceae	0.66	0.63	positive
p_Proteobacteria.c_Alphaproteobacteria.o_Rhizobiales.f_Methylobacteriaceae	p_Proteobacteria.c_Gammaproteobacteria.o_Xanthomonadales.f_Xanthomonadaceae	0.80	0.71	positive
p_Proteobacteria.c_Alphaproteobacteria.o_Rhizobiales.f_Phyllobacteriaceae	p_Proteobacteria.c_Alphaproteobacteria.o_Sphingomonadales.f_Sphingomonadaceae	0.74	0.69	positive
p_Proteobacteria.c_Alphaproteobacteria.o_Rhizobiales.f_Phyllobacteriaceae	p_Proteobacteria.c_Betaproteobacteria.o_Burkholderiales.f_Comamonadaceae	0.72	0.67	positive
p_Proteobacteria.c_Alphaproteobacteria.o_Rhizobiales.f_Phyllobacteriaceae	p_Proteobacteria.c_Betaproteobacteria.o_Rhodocyclales.f_Rhodocyclaceae	0.64	0.68	positive
p_Proteobacteria.c_Alphaproteobacteria.o_Rhizobiales.f_Phyllobacteriaceae	p_Proteobacteria.c_Gammaproteobacteria.o_Pseudomonadales.f_Moraxellaceae	0.66	0.67	positive
p_Proteobacteria.c_Alphaproteobacteria.o_Rhizobiales.f_Phyllobacteriaceae	p_Proteobacteria.c_Gammaproteobacteria.o_Pseudomonadales.f_Pseudomonadaceae	0.64	0.65	positive
p_Proteobacteria.c_Alphaproteobacteria.o_Rhizobiales.f_Phyllobacteriaceae	p_Proteobacteria.c_Gammaproteobacteria.o_Xanthomonadales.f_Xanthomonadaceae	0.72	0.71	positive
p_Proteobacteria.c_Alphaproteobacteria.o_Sphingomonadales.f_Sphingomonadaceae	p_Proteobacteria.c_Betaproteobacteria.o_Burkholderiales.f_Comamonadaceae	0.71	0.61	positive
p_Proteobacteria.c_Alphaproteobacteria.o_Sphingomonadales.f_Sphingomonadaceae	p_Proteobacteria.c_Betaproteobacteria.o_Rhodocyclales.f_Rhodocyclaceae	0.64	0.61	positive
p_Proteobacteria.c_Alphaproteobacteria.o_Sphingomonadales.f_Sphingomonadaceae	p_Proteobacteria.c_Gammaproteobacteria.o_Pseudomonadales.f_Moraxellaceae	0.79	0.80	positive
p_Proteobacteria.c_Alphaproteobacteria.o_Sphingomonadales.f_Sphingomonadaceae	p_Proteobacteria.c_Gammaproteobacteria.o_Pseudomonadales.f_Pseudomonadaceae	0.75	0.71	positive
p_Proteobacteria.c_Alphaproteobacteria.o_Sphingomonadales.f_Sphingomonadaceae	p_Proteobacteria.c_Gammaproteobacteria.o_Xanthomonadales.f_Xanthomonadaceae	0.83	0.80	positive
p_Proteobacteria.c_Betaproteobacteria.o_Burkholderiales.f_Alcaligenaceae	p_Proteobacteria.c_Betaproteobacteria.o_Burkholderiales.f_Comamonadaceae	-0.31	-0.32	negative
p_Proteobacteria.c_Betaproteobacteria.o_Burkholderiales.f_Alcaligenaceae	p_Proteobacteria.c_Betaproteobacteria.o_Rhodocyclales.f_Rhodocyclaceae	-0.33	-0.35	negative
p_Proteobacteria.c_Betaproteobacteria.o_Burkholderiales.f_Comamonadaceae	p_Proteobacteria.c_Betaproteobacteria.o_Rhodocyclales.f_Rhodocyclaceae	0.70	0.67	positive
p_Proteobacteria.c_Betaproteobacteria.o_Burkholderiales.f_Comamonadaceae	p_Proteobacteria.c_Gammaproteobacteria.o_Pseudomonadales.f_Moraxellaceae	0.72	0.66	positive
p_Proteobacteria.c_Betaproteobacteria.o_Burkholderiales.f_Comamonadaceae	p_Proteobacteria.c_Gammaproteobacteria.o_Pseudomonadales.f_Pseudomonadaceae	0.69	0.63	positive
p_Proteobacteria.c_Betaproteobacteria.o_Burkholderiales.f_Comamonadaceae	p_Proteobacteria.c_Gammaproteobacteria.o_Xanthomonadales.f_Xanthomonadaceae	0.73	0.65	positive
p_Proteobacteria.c_Betaproteobacteria.o_Rhodocyclales.f_Rhodocyclaceae	p_Proteobacteria.c_Gammaproteobacteria.o_Pseudomonadales.f_Moraxellaceae	0.64	0.66	positive
p_Proteobacteria.c_Betaproteobacteria.o_Rhodocyclales.f_Rhodocyclaceae	p_Proteobacteria.c_Gammaproteobacteria.o_Pseudomonadales.f_Pseudomonadaceae	0.53	0.51	positive
p_Proteobacteria.c_Betaproteobacteria.o_Rhodocyclales.f_Rhodocyclaceae	p_Proteobacteria.c_Gammaproteobacteria.o_Xanthomonadales.f_Xanthomonadaceae	0.64	0.60	positive
p_Proteobacteria.c_Gammaproteobacteria.o_Enterobacteriales.f_Enterobacteriaceae	p_Proteobacteria.c_Gammaproteobacteria.o_Pseudomonadales.f_Pseudomonadaceae	0.41	0.49	positive
p_Proteobacteria.c_Gammaproteobacteria.o_Enterobacteriales.f_Enterobacteriaceae	p_Proteobacteria.c_Gammaproteobacteria.o_Xanthomonadales.f_Xanthomonadaceae	0.31	0.35	positive
p_Proteobacteria.c_Gammaproteobacteria.o_Pseudomonadales.f_Moraxellaceae	p_Proteobacteria.c_Gammaproteobacteria.o_Pseudomonadales.f_Pseudomonadaceae	0.68	0.67	positive
p_Proteobacteria.c_Gammaproteobacteria.o_Pseudomonadales.f_Moraxellaceae	p_Proteobacteria.c_Gammaproteobacteria.o_Xanthomonadales.f_Xanthomonadaceae	0.79	0.73	positive
p_Proteobacteria.c_Gammaproteobacteria.o_Pseudomonadales.f_Pseudomonadaceae	p_Proteobacteria.c_Gammaproteobacteria.o_Xanthomonadales.f_Xanthomonadaceae	0.78	0.76	positive
