# Supplementary material for: Joint contributions of the gut microbiota and host genetics to feed efficiency in chickens
Source: Microbiome. 2021 Jun 1;9:126. doi: 10.1186/s40168-021-01040-x (PMC8171024; doi:10.1186/s40168-021-01040-x)
Supplement: Supplementary file 15 — Additional file 14: Table S7. Co-occurrence network of cecal microbial taxa. [file 40168_2021_1040_MOESM15_ESM.ods]

## Sheet: Sheet1
Table S7. Co-occurrence network of cecal microbial taxa
Microbial family	Microbial family	Pearson correlation	Spearman correlation	Direction
p_Actinobacteria.c_Actinobacteria.o_Bifidobacteriales.f_Bifidobacteriaceae	p_Actinobacteria.c_Coriobacteriia.o_Coriobacteriales.f_Coriobacteriaceae	0.55	0.55	positive
p_Actinobacteria.c_Actinobacteria.o_Bifidobacteriales.f_Bifidobacteriaceae	p_Firmicutes.c_Clostridia.o_Clostridiales.f_Lachnospiraceae	0.48	0.44	positive
p_Actinobacteria.c_Actinobacteria.o_Bifidobacteriales.f_Bifidobacteriaceae	p_Firmicutes.c_Clostridia.o_Clostridiales.f_Veillonellaceae	0.54	0.51	positive
p_Actinobacteria.c_Actinobacteria.o_Bifidobacteriales.f_Bifidobacteriaceae	p_Firmicutes.c_Erysipelotrichi.o_Erysipelotrichales.f_Erysipelotrichaceae	0.50	0.48	positive
p_Actinobacteria.c_Actinobacteria.o_Bifidobacteriales.f_Bifidobacteriaceae	p_Proteobacteria.c_Gammaproteobacteria.o_Aeromonadales.f_Succinivibrionaceae	0.36	0.32	positive
p_Actinobacteria.c_Coriobacteriia.o_Coriobacteriales.f_Coriobacteriaceae	p_Firmicutes.c_Clostridia.o_Clostridiales.f_Christensenellaceae	0.37	0.37	positive
p_Actinobacteria.c_Coriobacteriia.o_Coriobacteriales.f_Coriobacteriaceae	p_Firmicutes.c_Clostridia.o_Clostridiales.f_Eubacteriaceae	0.34	0.37	positive
p_Actinobacteria.c_Coriobacteriia.o_Coriobacteriales.f_Coriobacteriaceae	p_Firmicutes.c_Clostridia.o_Clostridiales.f_Lachnospiraceae	0.43	0.39	positive
p_Actinobacteria.c_Coriobacteriia.o_Coriobacteriales.f_Coriobacteriaceae	p_Firmicutes.c_Clostridia.o_Clostridiales.f_Veillonellaceae	0.58	0.57	positive
p_Actinobacteria.c_Coriobacteriia.o_Coriobacteriales.f_Coriobacteriaceae	p_Firmicutes.c_Erysipelotrichi.o_Erysipelotrichales.f_Erysipelotrichaceae	0.61	0.64	positive
p_Actinobacteria.c_Coriobacteriia.o_Coriobacteriales.f_Coriobacteriaceae	p_Proteobacteria.c_Deltaproteobacteria.o_Desulfovibrionales.f_Desulfovibrionaceae	0.45	0.46	positive
p_Actinobacteria.c_Coriobacteriia.o_Coriobacteriales.f_Coriobacteriaceae	p_Synergistetes.c_Synergistia.o_Synergistales.f_Synergistaceae	0.47	0.46	positive
p_Bacteroidetes.c_Bacteroidia.o_Bacteroidales.f_[Barnesiellaceae]	p_Bacteroidetes.c_Bacteroidia.o_Bacteroidales.f_[Odoribacteraceae]	0.37	0.31	positive
p_Bacteroidetes.c_Bacteroidia.o_Bacteroidales.f_[Barnesiellaceae]	p_Bacteroidetes.c_Bacteroidia.o_Bacteroidales.f_[Paraprevotellaceae]	0.39	0.39	positive
p_Bacteroidetes.c_Bacteroidia.o_Bacteroidales.f_[Barnesiellaceae]	p_Proteobacteria.c_Deltaproteobacteria.o_Desulfovibrionales.f_Desulfovibrionaceae	-0.38	-0.41	negative
p_Bacteroidetes.c_Bacteroidia.o_Bacteroidales.f_[Odoribacteraceae]	p_Firmicutes.c_Clostridia.o_Clostridiales.f_	-0.35	-0.31	negative
p_Bacteroidetes.c_Bacteroidia.o_Bacteroidales.f_Bacteroidaceae	p_Bacteroidetes.c_Bacteroidia.o_Bacteroidales.f_[Barnesiellaceae]	0.56	0.51	positive
p_Bacteroidetes.c_Bacteroidia.o_Bacteroidales.f_Bacteroidaceae	p_Bacteroidetes.c_Bacteroidia.o_Bacteroidales.f_[Odoribacteraceae]	0.49	0.39	positive
p_Bacteroidetes.c_Bacteroidia.o_Bacteroidales.f_Bacteroidaceae	p_Bacteroidetes.c_Bacteroidia.o_Bacteroidales.f_Rikenellaceae	0.57	0.53	positive
p_Bacteroidetes.c_Bacteroidia.o_Bacteroidales.f_Bacteroidaceae	p_Cyanobacteria.c_4C0d.2.o_YS2.f_	-0.54	-0.50	negative
p_Bacteroidetes.c_Bacteroidia.o_Bacteroidales.f_Bacteroidaceae	p_Firmicutes.c_Clostridia.o_Clostridiales.f_	-0.50	-0.49	negative
p_Bacteroidetes.c_Bacteroidia.o_Bacteroidales.f_Bacteroidaceae	p_Firmicutes.c_Clostridia.o_Clostridiales.f_Christensenellaceae	-0.42	-0.46	negative
p_Bacteroidetes.c_Bacteroidia.o_Bacteroidales.f_Bacteroidaceae	p_Firmicutes.c_Clostridia.o_Clostridiales.f_Dehalobacteriaceae	-0.42	-0.49	negative
p_Bacteroidetes.c_Bacteroidia.o_Bacteroidales.f_Bacteroidaceae	p_Firmicutes.c_Clostridia.o_Clostridiales.f_Eubacteriaceae	-0.48	-0.54	negative
p_Bacteroidetes.c_Bacteroidia.o_Bacteroidales.f_Bacteroidaceae	p_Firmicutes.c_Clostridia.o_SHA.98.f_	-0.42	-0.38	negative
p_Bacteroidetes.c_Bacteroidia.o_Bacteroidales.f_Bacteroidaceae	p_Firmicutes.c_Erysipelotrichi.o_Erysipelotrichales.f_Erysipelotrichaceae	-0.31	-0.39	negative
p_Bacteroidetes.c_Bacteroidia.o_Bacteroidales.f_Bacteroidaceae	p_Proteobacteria.c_Alphaproteobacteria.o_RF32.f_	-0.38	-0.38	negative
p_Bacteroidetes.c_Bacteroidia.o_Bacteroidales.f_Bacteroidaceae	p_Proteobacteria.c_Betaproteobacteria.o_Burkholderiales.f_Alcaligenaceae	-0.40	-0.44	negative
p_Bacteroidetes.c_Bacteroidia.o_Bacteroidales.f_Bacteroidaceae	p_Proteobacteria.c_Deltaproteobacteria.o_Desulfovibrionales.f_Desulfovibrionaceae	-0.61	-0.62	negative
p_Bacteroidetes.c_Bacteroidia.o_Bacteroidales.f_Bacteroidaceae	p_Proteobacteria.c_Epsilonproteobacteria.o_Campylobacterales.f_Helicobacteraceae	-0.31	-0.30	negative
p_Bacteroidetes.c_Bacteroidia.o_Bacteroidales.f_Bacteroidaceae	p_Synergistetes.c_Synergistia.o_Synergistales.f_Synergistaceae	-0.38	-0.39	negative
p_Bacteroidetes.c_Bacteroidia.o_Bacteroidales.f_Bacteroidaceae	p_Tenericutes.c_Mollicutes.o_RF39.f_	-0.39	-0.37	negative
p_Bacteroidetes.c_Bacteroidia.o_Bacteroidales.f_Bacteroidaceae	p_Verrucomicrobia.c_Opitutae.o_[Cerasicoccales].f_[Cerasicoccaceae]	-0.42	-0.32	negative
p_Bacteroidetes.c_Bacteroidia.o_Bacteroidales.f_Porphyromonadaceae	p_Bacteroidetes.c_Bacteroidia.o_Bacteroidales.f_[Paraprevotellaceae]	0.33	0.36	positive
p_Bacteroidetes.c_Bacteroidia.o_Bacteroidales.f_Porphyromonadaceae	p_Bacteroidetes.c_Bacteroidia.o_Bacteroidales.f_Rikenellaceae	0.45	0.49	positive
p_Bacteroidetes.c_Bacteroidia.o_Bacteroidales.f_Porphyromonadaceae	p_Firmicutes.c_Clostridia.o_Clostridiales.f_	-0.33	-0.33	negative
p_Bacteroidetes.c_Bacteroidia.o_Bacteroidales.f_Porphyromonadaceae	p_Firmicutes.c_Erysipelotrichi.o_Erysipelotrichales.f_Erysipelotrichaceae	-0.32	-0.34	negative
p_Bacteroidetes.c_Bacteroidia.o_Bacteroidales.f_Rikenellaceae	p_Bacteroidetes.c_Bacteroidia.o_Bacteroidales.f_[Barnesiellaceae]	0.55	0.54	positive
p_Bacteroidetes.c_Bacteroidia.o_Bacteroidales.f_Rikenellaceae	p_Bacteroidetes.c_Bacteroidia.o_Bacteroidales.f_[Odoribacteraceae]	0.49	0.44	positive
p_Bacteroidetes.c_Bacteroidia.o_Bacteroidales.f_Rikenellaceae	p_Bacteroidetes.c_Bacteroidia.o_Bacteroidales.f_[Paraprevotellaceae]	0.43	0.43	positive
p_Bacteroidetes.c_Bacteroidia.o_Bacteroidales.f_Rikenellaceae	p_Firmicutes.c_Clostridia.o_Clostridiales.f_	-0.37	-0.34	negative
p_Bacteroidetes.c_Bacteroidia.o_Bacteroidales.f_Rikenellaceae	p_Proteobacteria.c_Betaproteobacteria.o_Burkholderiales.f_Alcaligenaceae	-0.39	-0.39	negative
p_Bacteroidetes.c_Bacteroidia.o_Bacteroidales.f_Rikenellaceae	p_Proteobacteria.c_Deltaproteobacteria.o_Desulfovibrionales.f_Desulfovibrionaceae	-0.56	-0.56	negative
p_Cyanobacteria.c_4C0d.2.o_YS2.f_	p_Firmicutes.c_Clostridia.o_Clostridiales.f_Christensenellaceae	0.42	0.33	positive
p_Cyanobacteria.c_4C0d.2.o_YS2.f_	p_Firmicutes.c_Clostridia.o_Clostridiales.f_Dehalobacteriaceae	0.42	0.35	positive
p_Cyanobacteria.c_4C0d.2.o_YS2.f_	p_Firmicutes.c_Clostridia.o_Clostridiales.f_Eubacteriaceae	0.49	0.39	positive
p_Cyanobacteria.c_4C0d.2.o_YS2.f_	p_Firmicutes.c_Clostridia.o_SHA.98.f_	0.52	0.43	positive
p_Cyanobacteria.c_4C0d.2.o_YS2.f_	p_Lentisphaerae.c_[Lentisphaeria].o_Victivallales.f_Victivallaceae	0.40	0.32	positive
p_Cyanobacteria.c_4C0d.2.o_YS2.f_	p_Proteobacteria.c_Alphaproteobacteria.o_RF32.f_	0.55	0.57	positive
p_Cyanobacteria.c_4C0d.2.o_YS2.f_	p_Proteobacteria.c_Deltaproteobacteria.o_Desulfovibrionales.f_Desulfovibrionaceae	0.48	0.48	positive
p_Cyanobacteria.c_4C0d.2.o_YS2.f_	p_Proteobacteria.c_Epsilonproteobacteria.o_Campylobacterales.f_Helicobacteraceae	0.34	0.35	positive
p_Cyanobacteria.c_4C0d.2.o_YS2.f_	p_Tenericutes.c_Mollicutes.o_RF39.f_	0.48	0.44	positive
p_Cyanobacteria.c_4C0d.2.o_YS2.f_	p_Verrucomicrobia.c_Opitutae.o_[Cerasicoccales].f_[Cerasicoccaceae]	0.38	0.36	positive
p_Deferribacteres.c_Deferribacteres.o_Deferribacterales.f_Deferribacteraceae	p_Firmicutes.c_Clostridia.o_Clostridiales.f_	0.34	0.35	positive
p_Deferribacteres.c_Deferribacteres.o_Deferribacterales.f_Deferribacteraceae	p_Proteobacteria.c_Epsilonproteobacteria.o_Campylobacterales.f_Helicobacteraceae	0.46	0.44	positive
p_Euryarchaeota.k_Archaea.p_Euryarchaeota.c_Methanobacteria.o_Methanobacteriales.f_Methanobacteriaceae	p_Bacteroidetes.c_Bacteroidia.o_Bacteroidales.f_[Paraprevotellaceae]	0.39	0.34	positive
p_Euryarchaeota.k_Archaea.p_Euryarchaeota.c_Methanobacteria.o_Methanobacteriales.f_Methanobacteriaceae	p_Bacteroidetes.c_Bacteroidia.o_Bacteroidales.f_Rikenellaceae	0.39	0.38	positive
p_Firmicutes.c_Bacilli.o_Lactobacillales.f_Lactobacillaceae	p_Firmicutes.c_Clostridia.o_Clostridiales.f_	0.33	0.32	positive
p_Firmicutes.c_Bacilli.o_Lactobacillales.f_Lactobacillaceae	p_Firmicutes.c_Clostridia.o_Clostridiales.f_Christensenellaceae	0.31	0.30	positive
p_Firmicutes.c_Bacilli.o_Lactobacillales.f_Lactobacillaceae	p_Firmicutes.c_Clostridia.o_Clostridiales.f_Clostridiaceae	0.34	0.36	positive
p_Firmicutes.c_Bacilli.o_Lactobacillales.f_Lactobacillaceae	p_Firmicutes.c_Clostridia.o_Clostridiales.f_Lachnospiraceae	0.32	0.31	positive
p_Firmicutes.c_Bacilli.o_Lactobacillales.f_Lactobacillaceae	p_Firmicutes.c_Clostridia.o_Clostridiales.f_Ruminococcaceae	0.34	0.38	positive
p_Firmicutes.c_Bacilli.o_Lactobacillales.f_Lactobacillaceae	p_Firmicutes.c_Clostridia.o_Clostridiales.f_Veillonellaceae	0.48	0.45	positive
p_Firmicutes.c_Bacilli.o_Lactobacillales.f_Lactobacillaceae	p_Proteobacteria.c_Betaproteobacteria.o_Burkholderiales.f_Alcaligenaceae	0.51	0.48	positive
p_Firmicutes.c_Bacilli.o_Lactobacillales.f_Lactobacillaceae	p_Proteobacteria.c_Betaproteobacteria.o_Burkholderiales.f_Oxalobacteraceae	0.32	0.32	positive
p_Firmicutes.c_Clostridia.o_Clostridiales.f_	p_Firmicutes.c_Clostridia.o_Clostridiales.f_Christensenellaceae	0.53	0.60	positive
p_Firmicutes.c_Clostridia.o_Clostridiales.f_	p_Firmicutes.c_Clostridia.o_Clostridiales.f_Clostridiaceae	0.37	0.36	positive
p_Firmicutes.c_Clostridia.o_Clostridiales.f_	p_Firmicutes.c_Clostridia.o_Clostridiales.f_Dehalobacteriaceae	0.47	0.51	positive
p_Firmicutes.c_Clostridia.o_Clostridiales.f_	p_Firmicutes.c_Clostridia.o_Clostridiales.f_Eubacteriaceae	0.33	0.34	positive
p_Firmicutes.c_Clostridia.o_Clostridiales.f_	p_Firmicutes.c_Clostridia.o_Clostridiales.f_Ruminococcaceae	0.37	0.35	positive
p_Firmicutes.c_Clostridia.o_Clostridiales.f_	p_Firmicutes.c_Clostridia.o_SHA.98.f_	0.55	0.56	positive
p_Firmicutes.c_Clostridia.o_Clostridiales.f_	p_Firmicutes.c_Erysipelotrichi.o_Erysipelotrichales.f_Erysipelotrichaceae	0.37	0.35	positive
p_Firmicutes.c_Clostridia.o_Clostridiales.f_	p_Lentisphaerae.c_[Lentisphaeria].o_Victivallales.f_Victivallaceae	0.48	0.56	positive
p_Firmicutes.c_Clostridia.o_Clostridiales.f_	p_Proteobacteria.c_Alphaproteobacteria.o_RF32.f_	0.30	0.31	positive
p_Firmicutes.c_Clostridia.o_Clostridiales.f_	p_Proteobacteria.c_Betaproteobacteria.o_Burkholderiales.f_Alcaligenaceae	0.52	0.51	positive
p_Firmicutes.c_Clostridia.o_Clostridiales.f_	p_Proteobacteria.c_Betaproteobacteria.o_Burkholderiales.f_Oxalobacteraceae	0.41	0.38	positive
p_Firmicutes.c_Clostridia.o_Clostridiales.f_	p_Proteobacteria.c_Deltaproteobacteria.o_Desulfovibrionales.f_Desulfovibrionaceae	0.41	0.39	positive
p_Firmicutes.c_Clostridia.o_Clostridiales.f_	p_Synergistetes.c_Synergistia.o_Synergistales.f_Synergistaceae	0.37	0.36	positive
p_Firmicutes.c_Clostridia.o_Clostridiales.f_	p_Verrucomicrobia.c_Opitutae.o_[Cerasicoccales].f_[Cerasicoccaceae]	0.30	0.40	positive
p_Firmicutes.c_Clostridia.o_Clostridiales.f_Christensenellaceae	p_Firmicutes.c_Clostridia.o_Clostridiales.f_Dehalobacteriaceae	0.78	0.77	positive
p_Firmicutes.c_Clostridia.o_Clostridiales.f_Christensenellaceae	p_Firmicutes.c_Clostridia.o_Clostridiales.f_Eubacteriaceae	0.56	0.54	positive
p_Firmicutes.c_Clostridia.o_Clostridiales.f_Christensenellaceae	p_Firmicutes.c_Clostridia.o_Clostridiales.f_Lachnospiraceae	0.44	0.42	positive
p_Firmicutes.c_Clostridia.o_Clostridiales.f_Christensenellaceae	p_Firmicutes.c_Clostridia.o_Clostridiales.f_Ruminococcaceae	0.45	0.52	positive
p_Firmicutes.c_Clostridia.o_Clostridiales.f_Christensenellaceae	p_Firmicutes.c_Clostridia.o_SHA.98.f_	0.68	0.61	positive
p_Firmicutes.c_Clostridia.o_Clostridiales.f_Christensenellaceae	p_Firmicutes.c_Erysipelotrichi.o_Erysipelotrichales.f_Erysipelotrichaceae	0.53	0.48	positive
p_Firmicutes.c_Clostridia.o_Clostridiales.f_Christensenellaceae	p_Lentisphaerae.c_[Lentisphaeria].o_Victivallales.f_Victivallaceae	0.59	0.45	positive
p_Firmicutes.c_Clostridia.o_Clostridiales.f_Christensenellaceae	p_Proteobacteria.c_Betaproteobacteria.o_Burkholderiales.f_Alcaligenaceae	0.31	0.39	positive
p_Firmicutes.c_Clostridia.o_Clostridiales.f_Christensenellaceae	p_Proteobacteria.c_Betaproteobacteria.o_Burkholderiales.f_Oxalobacteraceae	0.39	0.43	positive
p_Firmicutes.c_Clostridia.o_Clostridiales.f_Christensenellaceae	p_Proteobacteria.c_Deltaproteobacteria.o_Desulfovibrionales.f_Desulfovibrionaceae	0.32	0.39	positive
p_Firmicutes.c_Clostridia.o_Clostridiales.f_Christensenellaceae	p_Synergistetes.c_Synergistia.o_Synergistales.f_Synergistaceae	0.66	0.65	positive
p_Firmicutes.c_Clostridia.o_Clostridiales.f_Christensenellaceae	p_Tenericutes.c_Mollicutes.o_RF39.f_	0.50	0.44	positive
p_Firmicutes.c_Clostridia.o_Clostridiales.f_Clostridiaceae	p_Firmicutes.c_Clostridia.o_Clostridiales.f_Ruminococcaceae	0.35	0.35	positive
p_Firmicutes.c_Clostridia.o_Clostridiales.f_Clostridiaceae	p_Proteobacteria.c_Betaproteobacteria.o_Burkholderiales.f_Alcaligenaceae	0.42	0.41	positive
p_Firmicutes.c_Clostridia.o_Clostridiales.f_Dehalobacteriaceae	p_Firmicutes.c_Clostridia.o_Clostridiales.f_Eubacteriaceae	0.63	0.58	positive
p_Firmicutes.c_Clostridia.o_Clostridiales.f_Dehalobacteriaceae	p_Firmicutes.c_Clostridia.o_Clostridiales.f_Lachnospiraceae	0.38	0.35	positive
p_Firmicutes.c_Clostridia.o_Clostridiales.f_Dehalobacteriaceae	p_Firmicutes.c_Clostridia.o_Clostridiales.f_Ruminococcaceae	0.47	0.50	positive
p_Firmicutes.c_Clostridia.o_Clostridiales.f_Dehalobacteriaceae	p_Firmicutes.c_Clostridia.o_SHA.98.f_	0.59	0.54	positive
p_Firmicutes.c_Clostridia.o_Clostridiales.f_Dehalobacteriaceae	p_Firmicutes.c_Erysipelotrichi.o_Erysipelotrichales.f_Erysipelotrichaceae	0.41	0.33	positive
p_Firmicutes.c_Clostridia.o_Clostridiales.f_Dehalobacteriaceae	p_Lentisphaerae.c_[Lentisphaeria].o_Victivallales.f_Victivallaceae	0.52	0.35	positive
p_Firmicutes.c_Clostridia.o_Clostridiales.f_Dehalobacteriaceae	p_Proteobacteria.c_Betaproteobacteria.o_Burkholderiales.f_Alcaligenaceae	0.38	0.46	positive
p_Firmicutes.c_Clostridia.o_Clostridiales.f_Dehalobacteriaceae	p_Proteobacteria.c_Betaproteobacteria.o_Burkholderiales.f_Oxalobacteraceae	0.40	0.47	positive
p_Firmicutes.c_Clostridia.o_Clostridiales.f_Dehalobacteriaceae	p_Proteobacteria.c_Deltaproteobacteria.o_Desulfovibrionales.f_Desulfovibrionaceae	0.40	0.43	positive
p_Firmicutes.c_Clostridia.o_Clostridiales.f_Dehalobacteriaceae	p_Proteobacteria.c_Gammaproteobacteria.o_Aeromonadales.f_Succinivibrionaceae	0.31	0.30	positive
p_Firmicutes.c_Clostridia.o_Clostridiales.f_Dehalobacteriaceae	p_Synergistetes.c_Synergistia.o_Synergistales.f_Synergistaceae	0.59	0.55	positive
p_Firmicutes.c_Clostridia.o_Clostridiales.f_Dehalobacteriaceae	p_Tenericutes.c_Mollicutes.o_RF39.f_	0.42	0.47	positive
p_Firmicutes.c_Clostridia.o_Clostridiales.f_Eubacteriaceae	p_Firmicutes.c_Clostridia.o_Clostridiales.f_Ruminococcaceae	0.32	0.31	positive
p_Firmicutes.c_Clostridia.o_Clostridiales.f_Eubacteriaceae	p_Firmicutes.c_Clostridia.o_SHA.98.f_	0.48	0.42	positive
p_Firmicutes.c_Clostridia.o_Clostridiales.f_Eubacteriaceae	p_Firmicutes.c_Erysipelotrichi.o_Erysipelotrichales.f_Erysipelotrichaceae	0.34	0.32	positive
p_Firmicutes.c_Clostridia.o_Clostridiales.f_Eubacteriaceae	p_Proteobacteria.c_Betaproteobacteria.o_Burkholderiales.f_Oxalobacteraceae	0.31	0.38	positive
p_Firmicutes.c_Clostridia.o_Clostridiales.f_Eubacteriaceae	p_Proteobacteria.c_Deltaproteobacteria.o_Desulfovibrionales.f_Desulfovibrionaceae	0.47	0.52	positive
p_Firmicutes.c_Clostridia.o_Clostridiales.f_Eubacteriaceae	p_Synergistetes.c_Synergistia.o_Synergistales.f_Synergistaceae	0.49	0.46	positive
p_Firmicutes.c_Clostridia.o_Clostridiales.f_Eubacteriaceae	p_Tenericutes.c_Mollicutes.o_RF39.f_	0.46	0.39	positive
p_Firmicutes.c_Clostridia.o_Clostridiales.f_Lachnospiraceae	p_Firmicutes.c_Clostridia.o_Clostridiales.f_Ruminococcaceae	0.66	0.66	positive
p_Firmicutes.c_Clostridia.o_Clostridiales.f_Lachnospiraceae	p_Firmicutes.c_Clostridia.o_Clostridiales.f_Veillonellaceae	0.42	0.39	positive
p_Firmicutes.c_Clostridia.o_Clostridiales.f_Lachnospiraceae	p_Firmicutes.c_Erysipelotrichi.o_Erysipelotrichales.f_Erysipelotrichaceae	0.46	0.40	positive
p_Firmicutes.c_Clostridia.o_Clostridiales.f_Lachnospiraceae	p_Synergistetes.c_Synergistia.o_Synergistales.f_Synergistaceae	0.38	0.33	positive
p_Firmicutes.c_Clostridia.o_Clostridiales.f_Ruminococcaceae	p_Firmicutes.c_Clostridia.o_Clostridiales.f_Veillonellaceae	0.37	0.37	positive
p_Firmicutes.c_Clostridia.o_Clostridiales.f_Ruminococcaceae	p_Firmicutes.c_Erysipelotrichi.o_Erysipelotrichales.f_Erysipelotrichaceae	0.39	0.38	positive
p_Firmicutes.c_Clostridia.o_Clostridiales.f_Ruminococcaceae	p_Proteobacteria.c_Betaproteobacteria.o_Burkholderiales.f_Alcaligenaceae	0.43	0.45	positive
p_Firmicutes.c_Clostridia.o_Clostridiales.f_Ruminococcaceae	p_Synergistetes.c_Synergistia.o_Synergistales.f_Synergistaceae	0.45	0.44	positive
p_Firmicutes.c_Clostridia.o_Clostridiales.f_Ruminococcaceae	p_Tenericutes.c_Mollicutes.o_RF39.f_	0.34	0.38	positive
p_Firmicutes.c_Clostridia.o_Clostridiales.f_Veillonellaceae	p_Firmicutes.c_Erysipelotrichi.o_Erysipelotrichales.f_Erysipelotrichaceae	0.52	0.49	positive
p_Firmicutes.c_Clostridia.o_Clostridiales.f_Veillonellaceae	p_Proteobacteria.c_Betaproteobacteria.o_Burkholderiales.f_Alcaligenaceae	0.58	0.53	positive
p_Firmicutes.c_Clostridia.o_Clostridiales.f_Veillonellaceae	p_Proteobacteria.c_Betaproteobacteria.o_Burkholderiales.f_Oxalobacteraceae	0.35	0.34	positive
p_Firmicutes.c_Clostridia.o_Clostridiales.f_Veillonellaceae	p_Proteobacteria.c_Deltaproteobacteria.o_Desulfovibrionales.f_Desulfovibrionaceae	0.49	0.46	positive
p_Firmicutes.c_Clostridia.o_Clostridiales.f_Veillonellaceae	p_Proteobacteria.c_Gammaproteobacteria.o_Aeromonadales.f_Succinivibrionaceae	0.41	0.40	positive
p_Firmicutes.c_Clostridia.o_Clostridiales.f_Veillonellaceae	p_Proteobacteria.c_Gammaproteobacteria.o_Enterobacteriales.f_Enterobacteriaceae	0.34	0.31	positive
p_Firmicutes.c_Clostridia.o_Clostridiales.f_Veillonellaceae	p_Synergistetes.c_Synergistia.o_Synergistales.f_Synergistaceae	0.48	0.47	positive
p_Firmicutes.c_Clostridia.o_SHA.98.f_	p_Lentisphaerae.c_[Lentisphaeria].o_Victivallales.f_Victivallaceae	0.62	0.59	positive
p_Firmicutes.c_Clostridia.o_SHA.98.f_	p_Proteobacteria.c_Alphaproteobacteria.o_RF32.f_	0.40	0.39	positive
p_Firmicutes.c_Clostridia.o_SHA.98.f_	p_Proteobacteria.c_Betaproteobacteria.o_Burkholderiales.f_Alcaligenaceae	0.32	0.36	positive
p_Firmicutes.c_Clostridia.o_SHA.98.f_	p_Proteobacteria.c_Betaproteobacteria.o_Burkholderiales.f_Oxalobacteraceae	0.35	0.41	positive
p_Firmicutes.c_Clostridia.o_SHA.98.f_	p_Proteobacteria.c_Deltaproteobacteria.o_Desulfovibrionales.f_Desulfovibrionaceae	0.35	0.37	positive
p_Firmicutes.c_Clostridia.o_SHA.98.f_	p_Synergistetes.c_Synergistia.o_Synergistales.f_Synergistaceae	0.44	0.37	positive
p_Firmicutes.c_Clostridia.o_SHA.98.f_	p_Tenericutes.c_Mollicutes.o_RF39.f_	0.51	0.37	positive
p_Firmicutes.c_Erysipelotrichi.o_Erysipelotrichales.f_Erysipelotrichaceae	p_Proteobacteria.c_Deltaproteobacteria.o_Desulfovibrionales.f_Desulfovibrionaceae	0.39	0.36	positive
p_Firmicutes.c_Erysipelotrichi.o_Erysipelotrichales.f_Erysipelotrichaceae	p_Synergistetes.c_Synergistia.o_Synergistales.f_Synergistaceae	0.41	0.35	positive
p_Lentisphaerae.c_[Lentisphaeria].o_Victivallales.f_Victivallaceae	p_Proteobacteria.c_Betaproteobacteria.o_Burkholderiales.f_Oxalobacteraceae	0.30	0.35	positive
p_Lentisphaerae.c_[Lentisphaeria].o_Victivallales.f_Victivallaceae	p_Synergistetes.c_Synergistia.o_Synergistales.f_Synergistaceae	0.41	0.33	positive
p_Lentisphaerae.c_[Lentisphaeria].o_Victivallales.f_Victivallaceae	p_Verrucomicrobia.c_Opitutae.o_[Cerasicoccales].f_[Cerasicoccaceae]	0.37	0.54	positive
p_Proteobacteria.c_Alphaproteobacteria.o_RF32.f_	p_Proteobacteria.c_Betaproteobacteria.o_Burkholderiales.f_Alcaligenaceae	0.30	0.34	positive
p_Proteobacteria.c_Alphaproteobacteria.o_RF32.f_	p_Tenericutes.c_Mollicutes.o_RF39.f_	0.51	0.56	positive
p_Proteobacteria.c_Betaproteobacteria.o_Burkholderiales.f_Alcaligenaceae	p_Proteobacteria.c_Betaproteobacteria.o_Burkholderiales.f_Oxalobacteraceae	0.57	0.59	positive
p_Proteobacteria.c_Betaproteobacteria.o_Burkholderiales.f_Alcaligenaceae	p_Proteobacteria.c_Deltaproteobacteria.o_Desulfovibrionales.f_Desulfovibrionaceae	0.69	0.67	positive
p_Proteobacteria.c_Betaproteobacteria.o_Burkholderiales.f_Alcaligenaceae	p_Proteobacteria.c_Epsilonproteobacteria.o_Campylobacterales.f_Helicobacteraceae	0.34	0.37	positive
p_Proteobacteria.c_Betaproteobacteria.o_Burkholderiales.f_Alcaligenaceae	p_Proteobacteria.c_Gammaproteobacteria.o_Aeromonadales.f_Succinivibrionaceae	0.41	0.36	positive
p_Proteobacteria.c_Betaproteobacteria.o_Burkholderiales.f_Alcaligenaceae	p_Proteobacteria.c_Gammaproteobacteria.o_Enterobacteriales.f_Enterobacteriaceae	0.34	0.32	positive
p_Proteobacteria.c_Betaproteobacteria.o_Burkholderiales.f_Alcaligenaceae	p_Synergistetes.c_Synergistia.o_Synergistales.f_Synergistaceae	0.51	0.45	positive
p_Proteobacteria.c_Betaproteobacteria.o_Burkholderiales.f_Oxalobacteraceae	p_Proteobacteria.c_Deltaproteobacteria.o_Desulfovibrionales.f_Desulfovibrionaceae	0.45	0.51	positive
p_Proteobacteria.c_Betaproteobacteria.o_Burkholderiales.f_Oxalobacteraceae	p_Synergistetes.c_Synergistia.o_Synergistales.f_Synergistaceae	0.46	0.47	positive
p_Proteobacteria.c_Deltaproteobacteria.o_Desulfovibrionales.f_Desulfovibrionaceae	p_Proteobacteria.c_Epsilonproteobacteria.o_Campylobacterales.f_Helicobacteraceae	0.41	0.45	positive
p_Proteobacteria.c_Deltaproteobacteria.o_Desulfovibrionales.f_Desulfovibrionaceae	p_Synergistetes.c_Synergistia.o_Synergistales.f_Synergistaceae	0.56	0.56	positive
p_Proteobacteria.c_Epsilonproteobacteria.o_Campylobacterales.f_Helicobacteraceae	p_Verrucomicrobia.c_Opitutae.o_[Cerasicoccales].f_[Cerasicoccaceae]	0.34	0.37	positive
