# Supplementary material for: Joint contributions of the gut microbiota and host genetics to feed efficiency in chickens
Source: Microbiome. 2021 Jun 1;9:126. doi: 10.1186/s40168-021-01040-x (PMC8171024; doi:10.1186/s40168-021-01040-x)
Supplement: Supplementary file 16 — Additional file 15: Table S8. Co-occurrence network of fecal microbial taxa. [file 40168_2021_1040_MOESM16_ESM.ods]

## Sheet: Sheet1
Table S8. Co-occurrence network of fecal microbial taxa
Microbial family	Microbial family	Pearson correlation	Spearman correlation	Direction
p_Actinobacteria.c_Actinobacteria.o_Actinomycetales.f_Brevibacteriaceae	p_[Thermi].c_Deinococci.o_Thermales.f_Thermaceae	0.38	0.38	positive
p_Actinobacteria.c_Actinobacteria.o_Actinomycetales.f_Brevibacteriaceae	p_Actinobacteria.c_Actinobacteria.o_Actinomycetales.f_Corynebacteriaceae	0.83	0.85	positive
p_Actinobacteria.c_Actinobacteria.o_Actinomycetales.f_Brevibacteriaceae	p_Actinobacteria.c_Actinobacteria.o_Actinomycetales.f_Nocardiaceae	0.51	0.53	positive
p_Actinobacteria.c_Actinobacteria.o_Actinomycetales.f_Brevibacteriaceae	p_Firmicutes.c_Bacilli.o_Bacillales.f_Staphylococcaceae	0.75	0.77	positive
p_Actinobacteria.c_Actinobacteria.o_Actinomycetales.f_Brevibacteriaceae	p_Firmicutes.c_Bacilli.o_Turicibacterales.f_Turicibacteraceae	0.35	0.37	positive
p_Actinobacteria.c_Actinobacteria.o_Actinomycetales.f_Brevibacteriaceae	p_Firmicutes.c_Clostridia.o_Clostridiales.f_Clostridiaceae	0.32	0.36	positive
p_Actinobacteria.c_Actinobacteria.o_Actinomycetales.f_Brevibacteriaceae	p_Proteobacteria.c_Alphaproteobacteria.o_Caulobacterales.f_Caulobacteraceae	0.44	0.45	positive
p_Actinobacteria.c_Actinobacteria.o_Actinomycetales.f_Brevibacteriaceae	p_Proteobacteria.c_Alphaproteobacteria.o_Rhizobiales.f_Brucellaceae	0.43	0.44	positive
p_Actinobacteria.c_Actinobacteria.o_Actinomycetales.f_Brevibacteriaceae	p_Proteobacteria.c_Alphaproteobacteria.o_Rhizobiales.f_Methylobacteriaceae	0.43	0.45	positive
p_Actinobacteria.c_Actinobacteria.o_Actinomycetales.f_Brevibacteriaceae	p_Proteobacteria.c_Betaproteobacteria.o_Burkholderiales.f_Comamonadaceae	0.47	0.43	positive
p_Actinobacteria.c_Actinobacteria.o_Actinomycetales.f_Brevibacteriaceae	p_Proteobacteria.c_Gammaproteobacteria.o_Pseudomonadales.f_Moraxellaceae	0.46	0.48	positive
p_Actinobacteria.c_Actinobacteria.o_Actinomycetales.f_Brevibacteriaceae	p_Proteobacteria.c_Gammaproteobacteria.o_Pseudomonadales.f_Pseudomonadaceae	0.47	0.48	positive
p_Actinobacteria.c_Actinobacteria.o_Actinomycetales.f_Brevibacteriaceae	p_Proteobacteria.c_Gammaproteobacteria.o_Xanthomonadales.f_Xanthomonadaceae	0.55	0.56	positive
p_Actinobacteria.c_Actinobacteria.o_Actinomycetales.f_Corynebacteriaceae	p_[Thermi].c_Deinococci.o_Thermales.f_Thermaceae	0.41	0.39	positive
p_Actinobacteria.c_Actinobacteria.o_Actinomycetales.f_Corynebacteriaceae	p_Actinobacteria.c_Actinobacteria.o_Actinomycetales.f_Nocardiaceae	0.49	0.50	positive
p_Actinobacteria.c_Actinobacteria.o_Actinomycetales.f_Corynebacteriaceae	p_Firmicutes.c_Bacilli.o_Bacillales.f_Staphylococcaceae	0.79	0.78	positive
p_Actinobacteria.c_Actinobacteria.o_Actinomycetales.f_Corynebacteriaceae	p_Firmicutes.c_Bacilli.o_Turicibacterales.f_Turicibacteraceae	0.32	0.34	positive
p_Actinobacteria.c_Actinobacteria.o_Actinomycetales.f_Corynebacteriaceae	p_Proteobacteria.c_Alphaproteobacteria.o_Caulobacterales.f_Caulobacteraceae	0.42	0.43	positive
p_Actinobacteria.c_Actinobacteria.o_Actinomycetales.f_Corynebacteriaceae	p_Proteobacteria.c_Alphaproteobacteria.o_Rhizobiales.f_Brucellaceae	0.40	0.41	positive
p_Actinobacteria.c_Actinobacteria.o_Actinomycetales.f_Corynebacteriaceae	p_Proteobacteria.c_Alphaproteobacteria.o_Rhizobiales.f_Methylobacteriaceae	0.42	0.41	positive
p_Actinobacteria.c_Actinobacteria.o_Actinomycetales.f_Corynebacteriaceae	p_Proteobacteria.c_Betaproteobacteria.o_Burkholderiales.f_Comamonadaceae	0.45	0.43	positive
p_Actinobacteria.c_Actinobacteria.o_Actinomycetales.f_Corynebacteriaceae	p_Proteobacteria.c_Gammaproteobacteria.o_Pseudomonadales.f_Moraxellaceae	0.49	0.49	positive
p_Actinobacteria.c_Actinobacteria.o_Actinomycetales.f_Corynebacteriaceae	p_Proteobacteria.c_Gammaproteobacteria.o_Pseudomonadales.f_Pseudomonadaceae	0.50	0.49	positive
p_Actinobacteria.c_Actinobacteria.o_Actinomycetales.f_Corynebacteriaceae	p_Proteobacteria.c_Gammaproteobacteria.o_Xanthomonadales.f_Xanthomonadaceae	0.51	0.50	positive
p_Actinobacteria.c_Actinobacteria.o_Actinomycetales.f_Nocardiaceae	p_[Thermi].c_Deinococci.o_Thermales.f_Thermaceae	0.55	0.57	positive
p_Actinobacteria.c_Actinobacteria.o_Actinomycetales.f_Nocardiaceae	p_Bacteroidetes.c_Bacteroidia.o_Bacteroidales.f_[Odoribacteraceae]	-0.35	-0.34	negative
p_Actinobacteria.c_Actinobacteria.o_Actinomycetales.f_Nocardiaceae	p_Firmicutes.c_Bacilli.o_Bacillales.f_Bacillaceae	0.43	0.42	positive
p_Actinobacteria.c_Actinobacteria.o_Actinomycetales.f_Nocardiaceae	p_Firmicutes.c_Bacilli.o_Bacillales.f_Staphylococcaceae	0.42	0.42	positive
p_Actinobacteria.c_Actinobacteria.o_Actinomycetales.f_Nocardiaceae	p_Proteobacteria.c_Alphaproteobacteria.o_Caulobacterales.f_Caulobacteraceae	0.84	0.81	positive
p_Actinobacteria.c_Actinobacteria.o_Actinomycetales.f_Nocardiaceae	p_Proteobacteria.c_Alphaproteobacteria.o_Rhizobiales.f_Brucellaceae	0.81	0.78	positive
p_Actinobacteria.c_Actinobacteria.o_Actinomycetales.f_Nocardiaceae	p_Proteobacteria.c_Alphaproteobacteria.o_Rhizobiales.f_Methylobacteriaceae	0.83	0.80	positive
p_Actinobacteria.c_Actinobacteria.o_Actinomycetales.f_Nocardiaceae	p_Proteobacteria.c_Betaproteobacteria.o_Burkholderiales.f_Comamonadaceae	0.76	0.72	positive
p_Actinobacteria.c_Actinobacteria.o_Actinomycetales.f_Nocardiaceae	p_Proteobacteria.c_Gammaproteobacteria.o_Pseudomonadales.f_Moraxellaceae	0.63	0.62	positive
p_Actinobacteria.c_Actinobacteria.o_Actinomycetales.f_Nocardiaceae	p_Proteobacteria.c_Gammaproteobacteria.o_Pseudomonadales.f_Pseudomonadaceae	0.72	0.65	positive
p_Actinobacteria.c_Actinobacteria.o_Actinomycetales.f_Nocardiaceae	p_Proteobacteria.c_Gammaproteobacteria.o_Xanthomonadales.f_Xanthomonadaceae	0.66	0.66	positive
p_Actinobacteria.c_Actinobacteria.o_Bifidobacteriales.f_Bifidobacteriaceae	p_Actinobacteria.c_Coriobacteriia.o_Coriobacteriales.f_Coriobacteriaceae	0.52	0.60	positive
p_Actinobacteria.c_Actinobacteria.o_Bifidobacteriales.f_Bifidobacteriaceae	p_Bacteroidetes.c_Bacteroidia.o_Bacteroidales.f_	0.40	0.46	positive
p_Actinobacteria.c_Actinobacteria.o_Bifidobacteriales.f_Bifidobacteriaceae	p_Bacteroidetes.c_Bacteroidia.o_Bacteroidales.f_[Barnesiellaceae]	0.39	0.50	positive
p_Actinobacteria.c_Actinobacteria.o_Bifidobacteriales.f_Bifidobacteriaceae	p_Bacteroidetes.c_Bacteroidia.o_Bacteroidales.f_[Odoribacteraceae]	0.39	0.51	positive
p_Actinobacteria.c_Actinobacteria.o_Bifidobacteriales.f_Bifidobacteriaceae	p_Bacteroidetes.c_Bacteroidia.o_Bacteroidales.f_Bacteroidaceae	0.49	0.57	positive
p_Actinobacteria.c_Actinobacteria.o_Bifidobacteriales.f_Bifidobacteriaceae	p_Bacteroidetes.c_Bacteroidia.o_Bacteroidales.f_Rikenellaceae	0.45	0.56	positive
p_Actinobacteria.c_Actinobacteria.o_Bifidobacteriales.f_Bifidobacteriaceae	p_Cyanobacteria.c_4C0d.2.o_YS2.f_	0.30	0.38	positive
p_Actinobacteria.c_Actinobacteria.o_Bifidobacteriales.f_Bifidobacteriaceae	p_Firmicutes.c_Clostridia.o_Clostridiales.f_	0.42	0.49	positive
p_Actinobacteria.c_Actinobacteria.o_Bifidobacteriales.f_Bifidobacteriaceae	p_Firmicutes.c_Clostridia.o_Clostridiales.f_Lachnospiraceae	0.59	0.65	positive
p_Actinobacteria.c_Actinobacteria.o_Bifidobacteriales.f_Bifidobacteriaceae	p_Firmicutes.c_Clostridia.o_Clostridiales.f_Ruminococcaceae	0.53	0.59	positive
p_Actinobacteria.c_Actinobacteria.o_Bifidobacteriales.f_Bifidobacteriaceae	p_Firmicutes.c_Clostridia.o_Clostridiales.f_Veillonellaceae	0.49	0.52	positive
p_Actinobacteria.c_Actinobacteria.o_Bifidobacteriales.f_Bifidobacteriaceae	p_Firmicutes.c_Erysipelotrichi.o_Erysipelotrichales.f_Erysipelotrichaceae	0.46	0.59	positive
p_Actinobacteria.c_Actinobacteria.o_Bifidobacteriales.f_Bifidobacteriaceae	p_Proteobacteria.c_Betaproteobacteria.o_Burkholderiales.f_Alcaligenaceae	0.35	0.43	positive
p_Actinobacteria.c_Actinobacteria.o_Bifidobacteriales.f_Bifidobacteriaceae	p_Proteobacteria.c_Deltaproteobacteria.o_Desulfovibrionales.f_Desulfovibrionaceae	0.41	0.44	positive
p_Actinobacteria.c_Actinobacteria.o_Bifidobacteriales.f_Bifidobacteriaceae	p_Tenericutes.c_Mollicutes.o_RF39.f_	0.42	0.50	positive
p_Actinobacteria.c_Actinobacteria.o_Bifidobacteriales.f_Bifidobacteriaceae	p_Verrucomicrobia.c_Verrucomicrobiae.o_Verrucomicrobiales.f_Verrucomicrobiaceae	0.43	0.43	positive
p_Actinobacteria.c_Coriobacteriia.o_Coriobacteriales.f_Coriobacteriaceae	p_Bacteroidetes.c_Bacteroidia.o_Bacteroidales.f_	0.53	0.56	positive
p_Actinobacteria.c_Coriobacteriia.o_Coriobacteriales.f_Coriobacteriaceae	p_Bacteroidetes.c_Bacteroidia.o_Bacteroidales.f_[Barnesiellaceae]	0.55	0.62	positive
p_Actinobacteria.c_Coriobacteriia.o_Coriobacteriales.f_Coriobacteriaceae	p_Bacteroidetes.c_Bacteroidia.o_Bacteroidales.f_[Odoribacteraceae]	0.55	0.57	positive
p_Actinobacteria.c_Coriobacteriia.o_Coriobacteriales.f_Coriobacteriaceae	p_Bacteroidetes.c_Bacteroidia.o_Bacteroidales.f_Bacteroidaceae	0.59	0.59	positive
p_Actinobacteria.c_Coriobacteriia.o_Coriobacteriales.f_Coriobacteriaceae	p_Bacteroidetes.c_Bacteroidia.o_Bacteroidales.f_Rikenellaceae	0.60	0.61	positive
p_Actinobacteria.c_Coriobacteriia.o_Coriobacteriales.f_Coriobacteriaceae	p_Cyanobacteria.c_4C0d.2.o_YS2.f_	0.50	0.56	positive
p_Actinobacteria.c_Coriobacteriia.o_Coriobacteriales.f_Coriobacteriaceae	p_Firmicutes.c_Bacilli.o_Lactobacillales.f_Lactobacillaceae	-0.32	-0.33	negative
p_Actinobacteria.c_Coriobacteriia.o_Coriobacteriales.f_Coriobacteriaceae	p_Firmicutes.c_Clostridia.o_Clostridiales.f_	0.58	0.61	positive
p_Actinobacteria.c_Coriobacteriia.o_Coriobacteriales.f_Coriobacteriaceae	p_Firmicutes.c_Clostridia.o_Clostridiales.f_Lachnospiraceae	0.69	0.73	positive
p_Actinobacteria.c_Coriobacteriia.o_Coriobacteriales.f_Coriobacteriaceae	p_Firmicutes.c_Clostridia.o_Clostridiales.f_Ruminococcaceae	0.68	0.70	positive
p_Actinobacteria.c_Coriobacteriia.o_Coriobacteriales.f_Coriobacteriaceae	p_Firmicutes.c_Clostridia.o_Clostridiales.f_Veillonellaceae	0.62	0.64	positive
p_Actinobacteria.c_Coriobacteriia.o_Coriobacteriales.f_Coriobacteriaceae	p_Firmicutes.c_Erysipelotrichi.o_Erysipelotrichales.f_Erysipelotrichaceae	0.68	0.68	positive
p_Actinobacteria.c_Coriobacteriia.o_Coriobacteriales.f_Coriobacteriaceae	p_Proteobacteria.c_Betaproteobacteria.o_Burkholderiales.f_Alcaligenaceae	0.57	0.57	positive
p_Actinobacteria.c_Coriobacteriia.o_Coriobacteriales.f_Coriobacteriaceae	p_Proteobacteria.c_Deltaproteobacteria.o_Desulfovibrionales.f_Desulfovibrionaceae	0.63	0.66	positive
p_Actinobacteria.c_Coriobacteriia.o_Coriobacteriales.f_Coriobacteriaceae	p_Proteobacteria.c_Gammaproteobacteria.o_Aeromonadales.f_Succinivibrionaceae	0.53	0.55	positive
p_Actinobacteria.c_Coriobacteriia.o_Coriobacteriales.f_Coriobacteriaceae	p_Tenericutes.c_Mollicutes.o_RF39.f_	0.59	0.64	positive
p_Actinobacteria.c_Coriobacteriia.o_Coriobacteriales.f_Coriobacteriaceae	p_Verrucomicrobia.c_Verrucomicrobiae.o_Verrucomicrobiales.f_Verrucomicrobiaceae	0.31	0.37	positive
p_Bacteroidetes.c_Bacteroidia.o_Bacteroidales.f_	p_Bacteroidetes.c_Bacteroidia.o_Bacteroidales.f_[Barnesiellaceae]	0.61	0.63	positive
p_Bacteroidetes.c_Bacteroidia.o_Bacteroidales.f_	p_Bacteroidetes.c_Bacteroidia.o_Bacteroidales.f_[Odoribacteraceae]	0.64	0.66	positive
p_Bacteroidetes.c_Bacteroidia.o_Bacteroidales.f_	p_Bacteroidetes.c_Bacteroidia.o_Bacteroidales.f_Bacteroidaceae	0.69	0.67	positive
p_Bacteroidetes.c_Bacteroidia.o_Bacteroidales.f_	p_Bacteroidetes.c_Bacteroidia.o_Bacteroidales.f_Rikenellaceae	0.69	0.68	positive
p_Bacteroidetes.c_Bacteroidia.o_Bacteroidales.f_	p_Cyanobacteria.c_4C0d.2.o_YS2.f_	0.60	0.61	positive
p_Bacteroidetes.c_Bacteroidia.o_Bacteroidales.f_	p_Firmicutes.c_Clostridia.o_Clostridiales.f_	0.59	0.60	positive
p_Bacteroidetes.c_Bacteroidia.o_Bacteroidales.f_	p_Firmicutes.c_Clostridia.o_Clostridiales.f_Lachnospiraceae	0.65	0.63	positive
p_Bacteroidetes.c_Bacteroidia.o_Bacteroidales.f_	p_Firmicutes.c_Clostridia.o_Clostridiales.f_Ruminococcaceae	0.68	0.67	positive
p_Bacteroidetes.c_Bacteroidia.o_Bacteroidales.f_	p_Firmicutes.c_Clostridia.o_Clostridiales.f_Veillonellaceae	0.44	0.45	positive
p_Bacteroidetes.c_Bacteroidia.o_Bacteroidales.f_	p_Firmicutes.c_Erysipelotrichi.o_Erysipelotrichales.f_Erysipelotrichaceae	0.58	0.59	positive
p_Bacteroidetes.c_Bacteroidia.o_Bacteroidales.f_	p_Proteobacteria.c_Betaproteobacteria.o_Burkholderiales.f_Alcaligenaceae	0.57	0.55	positive
p_Bacteroidetes.c_Bacteroidia.o_Bacteroidales.f_	p_Proteobacteria.c_Deltaproteobacteria.o_Desulfovibrionales.f_Desulfovibrionaceae	0.63	0.62	positive
p_Bacteroidetes.c_Bacteroidia.o_Bacteroidales.f_	p_Proteobacteria.c_Gammaproteobacteria.o_Aeromonadales.f_Succinivibrionaceae	0.55	0.56	positive
p_Bacteroidetes.c_Bacteroidia.o_Bacteroidales.f_	p_Tenericutes.c_Mollicutes.o_RF39.f_	0.64	0.65	positive
p_Bacteroidetes.c_Bacteroidia.o_Bacteroidales.f_	p_Verrucomicrobia.c_Verrucomicrobiae.o_Verrucomicrobiales.f_Verrucomicrobiaceae	0.31	0.36	positive
p_Bacteroidetes.c_Bacteroidia.o_Bacteroidales.f_[Barnesiellaceae]	p_Bacteroidetes.c_Bacteroidia.o_Bacteroidales.f_[Odoribacteraceae]	0.83	0.89	positive
p_Bacteroidetes.c_Bacteroidia.o_Bacteroidales.f_[Barnesiellaceae]	p_Cyanobacteria.c_4C0d.2.o_YS2.f_	0.71	0.73	positive
p_Bacteroidetes.c_Bacteroidia.o_Bacteroidales.f_[Barnesiellaceae]	p_Firmicutes.c_Bacilli.o_Lactobacillales.f_Lactobacillaceae	-0.32	-0.32	negative
p_Bacteroidetes.c_Bacteroidia.o_Bacteroidales.f_[Barnesiellaceae]	p_Firmicutes.c_Clostridia.o_Clostridiales.f_	0.75	0.82	positive
p_Bacteroidetes.c_Bacteroidia.o_Bacteroidales.f_[Barnesiellaceae]	p_Firmicutes.c_Clostridia.o_Clostridiales.f_Lachnospiraceae	0.74	0.81	positive
p_Bacteroidetes.c_Bacteroidia.o_Bacteroidales.f_[Barnesiellaceae]	p_Firmicutes.c_Clostridia.o_Clostridiales.f_Ruminococcaceae	0.81	0.86	positive
p_Bacteroidetes.c_Bacteroidia.o_Bacteroidales.f_[Barnesiellaceae]	p_Firmicutes.c_Clostridia.o_Clostridiales.f_Veillonellaceae	0.62	0.68	positive
p_Bacteroidetes.c_Bacteroidia.o_Bacteroidales.f_[Barnesiellaceae]	p_Firmicutes.c_Erysipelotrichi.o_Erysipelotrichales.f_Erysipelotrichaceae	0.69	0.72	positive
p_Bacteroidetes.c_Bacteroidia.o_Bacteroidales.f_[Barnesiellaceae]	p_Proteobacteria.c_Betaproteobacteria.o_Burkholderiales.f_Alcaligenaceae	0.76	0.80	positive
p_Bacteroidetes.c_Bacteroidia.o_Bacteroidales.f_[Barnesiellaceae]	p_Proteobacteria.c_Deltaproteobacteria.o_Desulfovibrionales.f_Desulfovibrionaceae	0.72	0.78	positive
p_Bacteroidetes.c_Bacteroidia.o_Bacteroidales.f_[Barnesiellaceae]	p_Proteobacteria.c_Gammaproteobacteria.o_Aeromonadales.f_Succinivibrionaceae	0.71	0.74	positive
p_Bacteroidetes.c_Bacteroidia.o_Bacteroidales.f_[Barnesiellaceae]	p_Tenericutes.c_Mollicutes.o_RF39.f_	0.81	0.81	positive
p_Bacteroidetes.c_Bacteroidia.o_Bacteroidales.f_[Barnesiellaceae]	p_Verrucomicrobia.c_Verrucomicrobiae.o_Verrucomicrobiales.f_Verrucomicrobiaceae	0.33	0.34	positive
p_Bacteroidetes.c_Bacteroidia.o_Bacteroidales.f_[Odoribacteraceae]	p_Cyanobacteria.c_4C0d.2.o_YS2.f_	0.73	0.76	positive
p_Bacteroidetes.c_Bacteroidia.o_Bacteroidales.f_[Odoribacteraceae]	p_Firmicutes.c_Bacilli.o_Lactobacillales.f_Lactobacillaceae	-0.39	-0.38	negative
p_Bacteroidetes.c_Bacteroidia.o_Bacteroidales.f_[Odoribacteraceae]	p_Firmicutes.c_Clostridia.o_Clostridiales.f_	0.74	0.82	positive
p_Bacteroidetes.c_Bacteroidia.o_Bacteroidales.f_[Odoribacteraceae]	p_Firmicutes.c_Clostridia.o_Clostridiales.f_Lachnospiraceae	0.74	0.78	positive
p_Bacteroidetes.c_Bacteroidia.o_Bacteroidales.f_[Odoribacteraceae]	p_Firmicutes.c_Clostridia.o_Clostridiales.f_Ruminococcaceae	0.82	0.86	positive
p_Bacteroidetes.c_Bacteroidia.o_Bacteroidales.f_[Odoribacteraceae]	p_Firmicutes.c_Clostridia.o_Clostridiales.f_Veillonellaceae	0.64	0.68	positive
p_Bacteroidetes.c_Bacteroidia.o_Bacteroidales.f_[Odoribacteraceae]	p_Firmicutes.c_Erysipelotrichi.o_Erysipelotrichales.f_Erysipelotrichaceae	0.71	0.72	positive
p_Bacteroidetes.c_Bacteroidia.o_Bacteroidales.f_[Odoribacteraceae]	p_Proteobacteria.c_Betaproteobacteria.o_Burkholderiales.f_Alcaligenaceae	0.77	0.81	positive
p_Bacteroidetes.c_Bacteroidia.o_Bacteroidales.f_[Odoribacteraceae]	p_Proteobacteria.c_Deltaproteobacteria.o_Desulfovibrionales.f_Desulfovibrionaceae	0.73	0.79	positive
p_Bacteroidetes.c_Bacteroidia.o_Bacteroidales.f_[Odoribacteraceae]	p_Proteobacteria.c_Gammaproteobacteria.o_Aeromonadales.f_Succinivibrionaceae	0.73	0.76	positive
p_Bacteroidetes.c_Bacteroidia.o_Bacteroidales.f_[Odoribacteraceae]	p_Tenericutes.c_Mollicutes.o_RF39.f_	0.79	0.80	positive
p_Bacteroidetes.c_Bacteroidia.o_Bacteroidales.f_[Odoribacteraceae]	p_Verrucomicrobia.c_Verrucomicrobiae.o_Verrucomicrobiales.f_Verrucomicrobiaceae	0.39	0.38	positive
p_Bacteroidetes.c_Bacteroidia.o_Bacteroidales.f_Bacteroidaceae	p_Bacteroidetes.c_Bacteroidia.o_Bacteroidales.f_[Barnesiellaceae]	0.84	0.90	positive
p_Bacteroidetes.c_Bacteroidia.o_Bacteroidales.f_Bacteroidaceae	p_Bacteroidetes.c_Bacteroidia.o_Bacteroidales.f_[Odoribacteraceae]	0.86	0.90	positive
p_Bacteroidetes.c_Bacteroidia.o_Bacteroidales.f_Bacteroidaceae	p_Bacteroidetes.c_Bacteroidia.o_Bacteroidales.f_Rikenellaceae	0.93	0.94	positive
p_Bacteroidetes.c_Bacteroidia.o_Bacteroidales.f_Bacteroidaceae	p_Cyanobacteria.c_4C0d.2.o_YS2.f_	0.70	0.72	positive
p_Bacteroidetes.c_Bacteroidia.o_Bacteroidales.f_Bacteroidaceae	p_Firmicutes.c_Bacilli.o_Lactobacillales.f_Lactobacillaceae	-0.41	-0.37	negative
p_Bacteroidetes.c_Bacteroidia.o_Bacteroidales.f_Bacteroidaceae	p_Firmicutes.c_Clostridia.o_Clostridiales.f_	0.81	0.82	positive
p_Bacteroidetes.c_Bacteroidia.o_Bacteroidales.f_Bacteroidaceae	p_Firmicutes.c_Clostridia.o_Clostridiales.f_Lachnospiraceae	0.83	0.83	positive
p_Bacteroidetes.c_Bacteroidia.o_Bacteroidales.f_Bacteroidaceae	p_Firmicutes.c_Clostridia.o_Clostridiales.f_Ruminococcaceae	0.89	0.88	positive
p_Bacteroidetes.c_Bacteroidia.o_Bacteroidales.f_Bacteroidaceae	p_Firmicutes.c_Clostridia.o_Clostridiales.f_Veillonellaceae	0.66	0.68	positive
p_Bacteroidetes.c_Bacteroidia.o_Bacteroidales.f_Bacteroidaceae	p_Firmicutes.c_Erysipelotrichi.o_Erysipelotrichales.f_Erysipelotrichaceae	0.74	0.76	positive
p_Bacteroidetes.c_Bacteroidia.o_Bacteroidales.f_Bacteroidaceae	p_Proteobacteria.c_Betaproteobacteria.o_Burkholderiales.f_Alcaligenaceae	0.82	0.81	positive
p_Bacteroidetes.c_Bacteroidia.o_Bacteroidales.f_Bacteroidaceae	p_Proteobacteria.c_Deltaproteobacteria.o_Desulfovibrionales.f_Desulfovibrionaceae	0.79	0.80	positive
p_Bacteroidetes.c_Bacteroidia.o_Bacteroidales.f_Bacteroidaceae	p_Proteobacteria.c_Gammaproteobacteria.o_Aeromonadales.f_Succinivibrionaceae	0.74	0.75	positive
p_Bacteroidetes.c_Bacteroidia.o_Bacteroidales.f_Bacteroidaceae	p_Tenericutes.c_Mollicutes.o_RF39.f_	0.79	0.79	positive
p_Bacteroidetes.c_Bacteroidia.o_Bacteroidales.f_Bacteroidaceae	p_Verrucomicrobia.c_Verrucomicrobiae.o_Verrucomicrobiales.f_Verrucomicrobiaceae	0.41	0.38	positive
p_Bacteroidetes.c_Bacteroidia.o_Bacteroidales.f_Rikenellaceae	p_Bacteroidetes.c_Bacteroidia.o_Bacteroidales.f_[Barnesiellaceae]	0.88	0.93	positive
p_Bacteroidetes.c_Bacteroidia.o_Bacteroidales.f_Rikenellaceae	p_Bacteroidetes.c_Bacteroidia.o_Bacteroidales.f_[Odoribacteraceae]	0.86	0.91	positive
p_Bacteroidetes.c_Bacteroidia.o_Bacteroidales.f_Rikenellaceae	p_Cyanobacteria.c_4C0d.2.o_YS2.f_	0.76	0.79	positive
p_Bacteroidetes.c_Bacteroidia.o_Bacteroidales.f_Rikenellaceae	p_Firmicutes.c_Bacilli.o_Lactobacillales.f_Lactobacillaceae	-0.41	-0.36	negative
p_Bacteroidetes.c_Bacteroidia.o_Bacteroidales.f_Rikenellaceae	p_Firmicutes.c_Clostridia.o_Clostridiales.f_	0.83	0.85	positive
p_Bacteroidetes.c_Bacteroidia.o_Bacteroidales.f_Rikenellaceae	p_Firmicutes.c_Clostridia.o_Clostridiales.f_Lachnospiraceae	0.83	0.84	positive
p_Bacteroidetes.c_Bacteroidia.o_Bacteroidales.f_Rikenellaceae	p_Firmicutes.c_Clostridia.o_Clostridiales.f_Ruminococcaceae	0.90	0.90	positive
p_Bacteroidetes.c_Bacteroidia.o_Bacteroidales.f_Rikenellaceae	p_Firmicutes.c_Clostridia.o_Clostridiales.f_Veillonellaceae	0.65	0.71	positive
p_Bacteroidetes.c_Bacteroidia.o_Bacteroidales.f_Rikenellaceae	p_Firmicutes.c_Erysipelotrichi.o_Erysipelotrichales.f_Erysipelotrichaceae	0.75	0.75	positive
p_Bacteroidetes.c_Bacteroidia.o_Bacteroidales.f_Rikenellaceae	p_Proteobacteria.c_Betaproteobacteria.o_Burkholderiales.f_Alcaligenaceae	0.85	0.83	positive
p_Bacteroidetes.c_Bacteroidia.o_Bacteroidales.f_Rikenellaceae	p_Proteobacteria.c_Deltaproteobacteria.o_Desulfovibrionales.f_Desulfovibrionaceae	0.79	0.83	positive
p_Bacteroidetes.c_Bacteroidia.o_Bacteroidales.f_Rikenellaceae	p_Proteobacteria.c_Gammaproteobacteria.o_Aeromonadales.f_Succinivibrionaceae	0.77	0.76	positive
p_Bacteroidetes.c_Bacteroidia.o_Bacteroidales.f_Rikenellaceae	p_Tenericutes.c_Mollicutes.o_RF39.f_	0.83	0.83	positive
p_Bacteroidetes.c_Bacteroidia.o_Bacteroidales.f_Rikenellaceae	p_Verrucomicrobia.c_Verrucomicrobiae.o_Verrucomicrobiales.f_Verrucomicrobiaceae	0.40	0.40	positive
p_Cyanobacteria.c_4C0d.2.o_YS2.f_	p_Firmicutes.c_Bacilli.o_Lactobacillales.f_Enterococcaceae	-0.36	-0.35	negative
p_Cyanobacteria.c_4C0d.2.o_YS2.f_	p_Firmicutes.c_Bacilli.o_Lactobacillales.f_Lactobacillaceae	-0.34	-0.32	negative
p_Cyanobacteria.c_4C0d.2.o_YS2.f_	p_Firmicutes.c_Clostridia.o_Clostridiales.f_	0.79	0.81	positive
p_Cyanobacteria.c_4C0d.2.o_YS2.f_	p_Firmicutes.c_Clostridia.o_Clostridiales.f_Lachnospiraceae	0.70	0.72	positive
p_Cyanobacteria.c_4C0d.2.o_YS2.f_	p_Firmicutes.c_Clostridia.o_Clostridiales.f_Ruminococcaceae	0.79	0.80	positive
p_Cyanobacteria.c_4C0d.2.o_YS2.f_	p_Firmicutes.c_Clostridia.o_Clostridiales.f_Veillonellaceae	0.63	0.66	positive
p_Cyanobacteria.c_4C0d.2.o_YS2.f_	p_Firmicutes.c_Erysipelotrichi.o_Erysipelotrichales.f_Erysipelotrichaceae	0.69	0.71	positive
p_Cyanobacteria.c_4C0d.2.o_YS2.f_	p_Proteobacteria.c_Betaproteobacteria.o_Burkholderiales.f_Alcaligenaceae	0.80	0.84	positive
p_Cyanobacteria.c_4C0d.2.o_YS2.f_	p_Proteobacteria.c_Deltaproteobacteria.o_Desulfovibrionales.f_Desulfovibrionaceae	0.78	0.84	positive
p_Cyanobacteria.c_4C0d.2.o_YS2.f_	p_Proteobacteria.c_Gammaproteobacteria.o_Aeromonadales.f_Succinivibrionaceae	0.73	0.78	positive
p_Cyanobacteria.c_4C0d.2.o_YS2.f_	p_Tenericutes.c_Mollicutes.o_RF39.f_	0.77	0.77	positive
p_Cyanobacteria.c_Chloroplast.o_Streptophyta.f_	p_Firmicutes.c_Bacilli.o_Turicibacterales.f_Turicibacteraceae	0.49	0.42	positive
p_Cyanobacteria.c_Chloroplast.o_Streptophyta.f_	p_Firmicutes.c_Clostridia.o_Clostridiales.f_Clostridiaceae	0.49	0.39	positive
p_Cyanobacteria.c_Chloroplast.o_Streptophyta.f_	p_Firmicutes.c_Clostridia.o_Clostridiales.f_Peptostreptococcaceae	0.47	0.34	positive
p_Cyanobacteria.c_Chloroplast.o_Streptophyta.f_	p_Proteobacteria.c_Alphaproteobacteria.o_Rickettsiales.f_mitochondria	0.92	0.95	positive
p_Firmicutes.c_Bacilli.o_Bacillales.f_Bacillaceae	p_[Thermi].c_Deinococci.o_Thermales.f_Thermaceae	0.32	0.46	positive
p_Firmicutes.c_Bacilli.o_Bacillales.f_Bacillaceae	p_Proteobacteria.c_Alphaproteobacteria.o_Caulobacterales.f_Caulobacteraceae	0.49	0.50	positive
p_Firmicutes.c_Bacilli.o_Bacillales.f_Bacillaceae	p_Proteobacteria.c_Alphaproteobacteria.o_Rhizobiales.f_Brucellaceae	0.48	0.51	positive
p_Firmicutes.c_Bacilli.o_Bacillales.f_Bacillaceae	p_Proteobacteria.c_Alphaproteobacteria.o_Rhizobiales.f_Methylobacteriaceae	0.48	0.55	positive
p_Firmicutes.c_Bacilli.o_Bacillales.f_Bacillaceae	p_Proteobacteria.c_Betaproteobacteria.o_Burkholderiales.f_Comamonadaceae	0.54	0.56	positive
p_Firmicutes.c_Bacilli.o_Bacillales.f_Bacillaceae	p_Proteobacteria.c_Gammaproteobacteria.o_Pseudomonadales.f_Moraxellaceae	0.53	0.58	positive
p_Firmicutes.c_Bacilli.o_Bacillales.f_Bacillaceae	p_Proteobacteria.c_Gammaproteobacteria.o_Pseudomonadales.f_Pseudomonadaceae	0.55	0.57	positive
p_Firmicutes.c_Bacilli.o_Bacillales.f_Bacillaceae	p_Proteobacteria.c_Gammaproteobacteria.o_Xanthomonadales.f_Xanthomonadaceae	0.58	0.60	positive
p_Firmicutes.c_Bacilli.o_Bacillales.f_Staphylococcaceae	p_[Thermi].c_Deinococci.o_Thermales.f_Thermaceae	0.38	0.40	positive
p_Firmicutes.c_Bacilli.o_Bacillales.f_Staphylococcaceae	p_Firmicutes.c_Bacilli.o_Turicibacterales.f_Turicibacteraceae	0.36	0.33	positive
p_Firmicutes.c_Bacilli.o_Bacillales.f_Staphylococcaceae	p_Proteobacteria.c_Alphaproteobacteria.o_Caulobacterales.f_Caulobacteraceae	0.36	0.36	positive
p_Firmicutes.c_Bacilli.o_Bacillales.f_Staphylococcaceae	p_Proteobacteria.c_Alphaproteobacteria.o_Rhizobiales.f_Brucellaceae	0.36	0.35	positive
p_Firmicutes.c_Bacilli.o_Bacillales.f_Staphylococcaceae	p_Proteobacteria.c_Alphaproteobacteria.o_Rhizobiales.f_Methylobacteriaceae	0.39	0.41	positive
p_Firmicutes.c_Bacilli.o_Bacillales.f_Staphylococcaceae	p_Proteobacteria.c_Betaproteobacteria.o_Burkholderiales.f_Comamonadaceae	0.42	0.40	positive
p_Firmicutes.c_Bacilli.o_Bacillales.f_Staphylococcaceae	p_Proteobacteria.c_Gammaproteobacteria.o_Pseudomonadales.f_Moraxellaceae	0.44	0.47	positive
p_Firmicutes.c_Bacilli.o_Bacillales.f_Staphylococcaceae	p_Proteobacteria.c_Gammaproteobacteria.o_Pseudomonadales.f_Pseudomonadaceae	0.55	0.53	positive
p_Firmicutes.c_Bacilli.o_Bacillales.f_Staphylococcaceae	p_Proteobacteria.c_Gammaproteobacteria.o_Xanthomonadales.f_Xanthomonadaceae	0.51	0.56	positive
p_Firmicutes.c_Bacilli.o_Lactobacillales.f_Enterococcaceae	p_Firmicutes.c_Clostridia.o_Clostridiales.f_	-0.38	-0.35	negative
p_Firmicutes.c_Bacilli.o_Lactobacillales.f_Enterococcaceae	p_Proteobacteria.c_Deltaproteobacteria.o_Desulfovibrionales.f_Desulfovibrionaceae	-0.35	-0.32	negative
p_Firmicutes.c_Bacilli.o_Lactobacillales.f_Enterococcaceae	p_Proteobacteria.c_Gammaproteobacteria.o_Enterobacteriales.f_Enterobacteriaceae	0.48	0.50	positive
p_Firmicutes.c_Bacilli.o_Lactobacillales.f_Enterococcaceae	p_Proteobacteria.c_Gammaproteobacteria.o_Pasteurellales.f_Pasteurellaceae	0.44	0.42	positive
p_Firmicutes.c_Bacilli.o_Lactobacillales.f_Enterococcaceae	p_Tenericutes.c_Mollicutes.o_RF39.f_	-0.35	-0.32	negative
p_Firmicutes.c_Bacilli.o_Lactobacillales.f_Lactobacillaceae	p_Firmicutes.c_Clostridia.o_Clostridiales.f_	-0.45	-0.39	negative
p_Firmicutes.c_Bacilli.o_Lactobacillales.f_Lactobacillaceae	p_Firmicutes.c_Clostridia.o_Clostridiales.f_Lachnospiraceae	-0.42	-0.39	negative
p_Firmicutes.c_Bacilli.o_Lactobacillales.f_Lactobacillaceae	p_Firmicutes.c_Clostridia.o_Clostridiales.f_Ruminococcaceae	-0.42	-0.38	negative
p_Firmicutes.c_Bacilli.o_Lactobacillales.f_Lactobacillaceae	p_Firmicutes.c_Erysipelotrichi.o_Erysipelotrichales.f_Erysipelotrichaceae	-0.38	-0.39	negative
p_Firmicutes.c_Bacilli.o_Lactobacillales.f_Lactobacillaceae	p_Proteobacteria.c_Betaproteobacteria.o_Burkholderiales.f_Alcaligenaceae	-0.34	-0.31	negative
p_Firmicutes.c_Bacilli.o_Lactobacillales.f_Lactobacillaceae	p_Proteobacteria.c_Deltaproteobacteria.o_Desulfovibrionales.f_Desulfovibrionaceae	-0.39	-0.36	negative
p_Firmicutes.c_Bacilli.o_Lactobacillales.f_Lactobacillaceae	p_Tenericutes.c_Mollicutes.o_RF39.f_	-0.35	-0.35	negative
p_Firmicutes.c_Bacilli.o_Lactobacillales.f_Lactobacillaceae	p_Verrucomicrobia.c_Verrucomicrobiae.o_Verrucomicrobiales.f_Verrucomicrobiaceae	-0.33	-0.32	negative
p_Firmicutes.c_Bacilli.o_Turicibacterales.f_Turicibacteraceae	p_Firmicutes.c_Clostridia.o_Clostridiales.f_Clostridiaceae	0.77	0.74	positive
p_Firmicutes.c_Bacilli.o_Turicibacterales.f_Turicibacteraceae	p_Firmicutes.c_Clostridia.o_Clostridiales.f_Peptostreptococcaceae	0.73	0.66	positive
p_Firmicutes.c_Bacilli.o_Turicibacterales.f_Turicibacteraceae	p_Proteobacteria.c_Alphaproteobacteria.o_Rickettsiales.f_mitochondria	0.47	0.36	positive
p_Firmicutes.c_Clostridia.o_Clostridiales.f_	p_Firmicutes.c_Clostridia.o_Clostridiales.f_Lachnospiraceae	0.87	0.87	positive
p_Firmicutes.c_Clostridia.o_Clostridiales.f_	p_Firmicutes.c_Clostridia.o_Clostridiales.f_Ruminococcaceae	0.92	0.93	positive
p_Firmicutes.c_Clostridia.o_Clostridiales.f_	p_Firmicutes.c_Clostridia.o_Clostridiales.f_Veillonellaceae	0.71	0.72	positive
p_Firmicutes.c_Clostridia.o_Clostridiales.f_	p_Firmicutes.c_Erysipelotrichi.o_Erysipelotrichales.f_Erysipelotrichaceae	0.77	0.81	positive
p_Firmicutes.c_Clostridia.o_Clostridiales.f_	p_Proteobacteria.c_Betaproteobacteria.o_Burkholderiales.f_Alcaligenaceae	0.86	0.88	positive
p_Firmicutes.c_Clostridia.o_Clostridiales.f_	p_Proteobacteria.c_Deltaproteobacteria.o_Desulfovibrionales.f_Desulfovibrionaceae	0.83	0.87	positive
p_Firmicutes.c_Clostridia.o_Clostridiales.f_	p_Proteobacteria.c_Gammaproteobacteria.o_Aeromonadales.f_Succinivibrionaceae	0.77	0.82	positive
p_Firmicutes.c_Clostridia.o_Clostridiales.f_	p_Tenericutes.c_Mollicutes.o_RF39.f_	0.78	0.84	positive
p_Firmicutes.c_Clostridia.o_Clostridiales.f_	p_Verrucomicrobia.c_Verrucomicrobiae.o_Verrucomicrobiales.f_Verrucomicrobiaceae	0.32	0.30	positive
p_Firmicutes.c_Clostridia.o_Clostridiales.f_Clostridiaceae	p_Firmicutes.c_Clostridia.o_Clostridiales.f_Peptostreptococcaceae	0.89	0.88	positive
p_Firmicutes.c_Clostridia.o_Clostridiales.f_Clostridiaceae	p_Proteobacteria.c_Alphaproteobacteria.o_Rickettsiales.f_mitochondria	0.50	0.38	positive
p_Firmicutes.c_Clostridia.o_Clostridiales.f_Lachnospiraceae	p_Firmicutes.c_Clostridia.o_Clostridiales.f_Ruminococcaceae	0.95	0.95	positive
p_Firmicutes.c_Clostridia.o_Clostridiales.f_Lachnospiraceae	p_Firmicutes.c_Clostridia.o_Clostridiales.f_Veillonellaceae	0.73	0.77	positive
p_Firmicutes.c_Clostridia.o_Clostridiales.f_Lachnospiraceae	p_Firmicutes.c_Erysipelotrichi.o_Erysipelotrichales.f_Erysipelotrichaceae	0.85	0.88	positive
p_Firmicutes.c_Clostridia.o_Clostridiales.f_Lachnospiraceae	p_Proteobacteria.c_Betaproteobacteria.o_Burkholderiales.f_Alcaligenaceae	0.81	0.81	positive
p_Firmicutes.c_Clostridia.o_Clostridiales.f_Lachnospiraceae	p_Proteobacteria.c_Deltaproteobacteria.o_Desulfovibrionales.f_Desulfovibrionaceae	0.77	0.81	positive
p_Firmicutes.c_Clostridia.o_Clostridiales.f_Lachnospiraceae	p_Proteobacteria.c_Gammaproteobacteria.o_Aeromonadales.f_Succinivibrionaceae	0.69	0.72	positive
p_Firmicutes.c_Clostridia.o_Clostridiales.f_Lachnospiraceae	p_Tenericutes.c_Mollicutes.o_RF39.f_	0.83	0.85	positive
p_Firmicutes.c_Clostridia.o_Clostridiales.f_Lachnospiraceae	p_Verrucomicrobia.c_Verrucomicrobiae.o_Verrucomicrobiales.f_Verrucomicrobiaceae	0.37	0.37	positive
p_Firmicutes.c_Clostridia.o_Clostridiales.f_Peptostreptococcaceae	p_Proteobacteria.c_Alphaproteobacteria.o_Rickettsiales.f_mitochondria	0.50	0.33	positive
p_Firmicutes.c_Clostridia.o_Clostridiales.f_Ruminococcaceae	p_Firmicutes.c_Clostridia.o_Clostridiales.f_Veillonellaceae	0.75	0.78	positive
p_Firmicutes.c_Clostridia.o_Clostridiales.f_Ruminococcaceae	p_Firmicutes.c_Erysipelotrichi.o_Erysipelotrichales.f_Erysipelotrichaceae	0.85	0.87	positive
p_Firmicutes.c_Clostridia.o_Clostridiales.f_Ruminococcaceae	p_Proteobacteria.c_Betaproteobacteria.o_Burkholderiales.f_Alcaligenaceae	0.87	0.88	positive
p_Firmicutes.c_Clostridia.o_Clostridiales.f_Ruminococcaceae	p_Proteobacteria.c_Deltaproteobacteria.o_Desulfovibrionales.f_Desulfovibrionaceae	0.86	0.89	positive
p_Firmicutes.c_Clostridia.o_Clostridiales.f_Ruminococcaceae	p_Proteobacteria.c_Gammaproteobacteria.o_Aeromonadales.f_Succinivibrionaceae	0.79	0.82	positive
p_Firmicutes.c_Clostridia.o_Clostridiales.f_Ruminococcaceae	p_Tenericutes.c_Mollicutes.o_RF39.f_	0.86	0.88	positive
p_Firmicutes.c_Clostridia.o_Clostridiales.f_Ruminococcaceae	p_Verrucomicrobia.c_Verrucomicrobiae.o_Verrucomicrobiales.f_Verrucomicrobiaceae	0.38	0.36	positive
p_Firmicutes.c_Clostridia.o_Clostridiales.f_Veillonellaceae	p_Firmicutes.c_Erysipelotrichi.o_Erysipelotrichales.f_Erysipelotrichaceae	0.68	0.71	positive
p_Firmicutes.c_Clostridia.o_Clostridiales.f_Veillonellaceae	p_Proteobacteria.c_Betaproteobacteria.o_Burkholderiales.f_Alcaligenaceae	0.70	0.74	positive
p_Firmicutes.c_Clostridia.o_Clostridiales.f_Veillonellaceae	p_Proteobacteria.c_Deltaproteobacteria.o_Desulfovibrionales.f_Desulfovibrionaceae	0.68	0.71	positive
p_Firmicutes.c_Clostridia.o_Clostridiales.f_Veillonellaceae	p_Proteobacteria.c_Gammaproteobacteria.o_Aeromonadales.f_Succinivibrionaceae	0.66	0.70	positive
p_Firmicutes.c_Clostridia.o_Clostridiales.f_Veillonellaceae	p_Tenericutes.c_Mollicutes.o_RF39.f_	0.60	0.65	positive
p_Firmicutes.c_Erysipelotrichi.o_Erysipelotrichales.f_Erysipelotrichaceae	p_Proteobacteria.c_Betaproteobacteria.o_Burkholderiales.f_Alcaligenaceae	0.75	0.76	positive
p_Firmicutes.c_Erysipelotrichi.o_Erysipelotrichales.f_Erysipelotrichaceae	p_Proteobacteria.c_Deltaproteobacteria.o_Desulfovibrionales.f_Desulfovibrionaceae	0.73	0.78	positive
p_Firmicutes.c_Erysipelotrichi.o_Erysipelotrichales.f_Erysipelotrichaceae	p_Proteobacteria.c_Gammaproteobacteria.o_Aeromonadales.f_Succinivibrionaceae	0.69	0.69	positive
p_Firmicutes.c_Erysipelotrichi.o_Erysipelotrichales.f_Erysipelotrichaceae	p_Tenericutes.c_Mollicutes.o_RF39.f_	0.79	0.77	positive
p_Firmicutes.c_Erysipelotrichi.o_Erysipelotrichales.f_Erysipelotrichaceae	p_Verrucomicrobia.c_Verrucomicrobiae.o_Verrucomicrobiales.f_Verrucomicrobiaceae	0.39	0.37	positive
p_Proteobacteria.c_Alphaproteobacteria.o_Caulobacterales.f_Caulobacteraceae	p_[Thermi].c_Deinococci.o_Thermales.f_Thermaceae	0.59	0.66	positive
p_Proteobacteria.c_Alphaproteobacteria.o_Caulobacterales.f_Caulobacteraceae	p_Proteobacteria.c_Alphaproteobacteria.o_Rhizobiales.f_Brucellaceae	0.89	0.87	positive
p_Proteobacteria.c_Alphaproteobacteria.o_Caulobacterales.f_Caulobacteraceae	p_Proteobacteria.c_Alphaproteobacteria.o_Rhizobiales.f_Methylobacteriaceae	0.87	0.87	positive
p_Proteobacteria.c_Alphaproteobacteria.o_Caulobacterales.f_Caulobacteraceae	p_Proteobacteria.c_Betaproteobacteria.o_Burkholderiales.f_Comamonadaceae	0.84	0.84	positive
p_Proteobacteria.c_Alphaproteobacteria.o_Caulobacterales.f_Caulobacteraceae	p_Proteobacteria.c_Gammaproteobacteria.o_Pseudomonadales.f_Moraxellaceae	0.71	0.74	positive
p_Proteobacteria.c_Alphaproteobacteria.o_Caulobacterales.f_Caulobacteraceae	p_Proteobacteria.c_Gammaproteobacteria.o_Pseudomonadales.f_Pseudomonadaceae	0.75	0.73	positive
p_Proteobacteria.c_Alphaproteobacteria.o_Caulobacterales.f_Caulobacteraceae	p_Proteobacteria.c_Gammaproteobacteria.o_Xanthomonadales.f_Xanthomonadaceae	0.74	0.76	positive
p_Proteobacteria.c_Alphaproteobacteria.o_Rhizobiales.f_Brucellaceae	p_[Thermi].c_Deinococci.o_Thermales.f_Thermaceae	0.47	0.50	positive
p_Proteobacteria.c_Alphaproteobacteria.o_Rhizobiales.f_Brucellaceae	p_Proteobacteria.c_Alphaproteobacteria.o_Rhizobiales.f_Methylobacteriaceae	0.79	0.79	positive
p_Proteobacteria.c_Alphaproteobacteria.o_Rhizobiales.f_Brucellaceae	p_Proteobacteria.c_Betaproteobacteria.o_Burkholderiales.f_Comamonadaceae	0.78	0.79	positive
p_Proteobacteria.c_Alphaproteobacteria.o_Rhizobiales.f_Brucellaceae	p_Proteobacteria.c_Gammaproteobacteria.o_Pseudomonadales.f_Moraxellaceae	0.70	0.72	positive
p_Proteobacteria.c_Alphaproteobacteria.o_Rhizobiales.f_Brucellaceae	p_Proteobacteria.c_Gammaproteobacteria.o_Pseudomonadales.f_Pseudomonadaceae	0.68	0.66	positive
p_Proteobacteria.c_Alphaproteobacteria.o_Rhizobiales.f_Brucellaceae	p_Proteobacteria.c_Gammaproteobacteria.o_Xanthomonadales.f_Xanthomonadaceae	0.67	0.69	positive
p_Proteobacteria.c_Alphaproteobacteria.o_Rhizobiales.f_Methylobacteriaceae	p_[Thermi].c_Deinococci.o_Thermales.f_Thermaceae	0.53	0.61	positive
p_Proteobacteria.c_Alphaproteobacteria.o_Rhizobiales.f_Methylobacteriaceae	p_Proteobacteria.c_Betaproteobacteria.o_Burkholderiales.f_Comamonadaceae	0.78	0.79	positive
p_Proteobacteria.c_Alphaproteobacteria.o_Rhizobiales.f_Methylobacteriaceae	p_Proteobacteria.c_Gammaproteobacteria.o_Pseudomonadales.f_Moraxellaceae	0.65	0.67	positive
p_Proteobacteria.c_Alphaproteobacteria.o_Rhizobiales.f_Methylobacteriaceae	p_Proteobacteria.c_Gammaproteobacteria.o_Pseudomonadales.f_Pseudomonadaceae	0.72	0.73	positive
p_Proteobacteria.c_Alphaproteobacteria.o_Rhizobiales.f_Methylobacteriaceae	p_Proteobacteria.c_Gammaproteobacteria.o_Xanthomonadales.f_Xanthomonadaceae	0.69	0.74	positive
p_Proteobacteria.c_Alphaproteobacteria.o_Rickettsiales.f_mitochondria	p_Proteobacteria.c_Epsilonproteobacteria.o_Campylobacterales.f_Campylobacteraceae	0.39	0.30	positive
p_Proteobacteria.c_Betaproteobacteria.o_Burkholderiales.f_Alcaligenaceae	p_Proteobacteria.c_Deltaproteobacteria.o_Desulfovibrionales.f_Desulfovibrionaceae	0.85	0.89	positive
p_Proteobacteria.c_Betaproteobacteria.o_Burkholderiales.f_Alcaligenaceae	p_Proteobacteria.c_Gammaproteobacteria.o_Aeromonadales.f_Succinivibrionaceae	0.80	0.84	positive
p_Proteobacteria.c_Betaproteobacteria.o_Burkholderiales.f_Alcaligenaceae	p_Tenericutes.c_Mollicutes.o_RF39.f_	0.77	0.77	positive
p_Proteobacteria.c_Betaproteobacteria.o_Burkholderiales.f_Comamonadaceae	p_[Thermi].c_Deinococci.o_Thermales.f_Thermaceae	0.53	0.55	positive
p_Proteobacteria.c_Betaproteobacteria.o_Burkholderiales.f_Comamonadaceae	p_Proteobacteria.c_Gammaproteobacteria.o_Pseudomonadales.f_Moraxellaceae	0.77	0.78	positive
p_Proteobacteria.c_Betaproteobacteria.o_Burkholderiales.f_Comamonadaceae	p_Proteobacteria.c_Gammaproteobacteria.o_Pseudomonadales.f_Pseudomonadaceae	0.83	0.82	positive
p_Proteobacteria.c_Betaproteobacteria.o_Burkholderiales.f_Comamonadaceae	p_Proteobacteria.c_Gammaproteobacteria.o_Xanthomonadales.f_Xanthomonadaceae	0.78	0.75	positive
p_Proteobacteria.c_Deltaproteobacteria.o_Desulfovibrionales.f_Desulfovibrionaceae	p_Proteobacteria.c_Gammaproteobacteria.o_Aeromonadales.f_Succinivibrionaceae	0.78	0.85	positive
p_Proteobacteria.c_Deltaproteobacteria.o_Desulfovibrionales.f_Desulfovibrionaceae	p_Tenericutes.c_Mollicutes.o_RF39.f_	0.77	0.79	positive
p_Proteobacteria.c_Deltaproteobacteria.o_Desulfovibrionales.f_Desulfovibrionaceae	p_Verrucomicrobia.c_Verrucomicrobiae.o_Verrucomicrobiales.f_Verrucomicrobiaceae	0.35	0.33	positive
p_Proteobacteria.c_Gammaproteobacteria.o_Aeromonadales.f_Succinivibrionaceae	p_Tenericutes.c_Mollicutes.o_RF39.f_	0.72	0.71	positive
p_Proteobacteria.c_Gammaproteobacteria.o_Enterobacteriales.f_Enterobacteriaceae	p_Proteobacteria.c_Gammaproteobacteria.o_Pasteurellales.f_Pasteurellaceae	0.46	0.44	positive
p_Proteobacteria.c_Gammaproteobacteria.o_Pseudomonadales.f_Moraxellaceae	p_[Thermi].c_Deinococci.o_Thermales.f_Thermaceae	0.46	0.52	positive
p_Proteobacteria.c_Gammaproteobacteria.o_Pseudomonadales.f_Moraxellaceae	p_Proteobacteria.c_Gammaproteobacteria.o_Pseudomonadales.f_Pseudomonadaceae	0.71	0.76	positive
p_Proteobacteria.c_Gammaproteobacteria.o_Pseudomonadales.f_Moraxellaceae	p_Proteobacteria.c_Gammaproteobacteria.o_Xanthomonadales.f_Xanthomonadaceae	0.73	0.77	positive
p_Proteobacteria.c_Gammaproteobacteria.o_Pseudomonadales.f_Pseudomonadaceae	p_[Thermi].c_Deinococci.o_Thermales.f_Thermaceae	0.58	0.58	positive
p_Proteobacteria.c_Gammaproteobacteria.o_Pseudomonadales.f_Pseudomonadaceae	p_Proteobacteria.c_Gammaproteobacteria.o_Xanthomonadales.f_Xanthomonadaceae	0.77	0.81	positive
p_Proteobacteria.c_Gammaproteobacteria.o_Xanthomonadales.f_Xanthomonadaceae	p_[Thermi].c_Deinococci.o_Thermales.f_Thermaceae	0.56	0.66	positive
p_Tenericutes.c_Mollicutes.o_RF39.f_	p_Verrucomicrobia.c_Verrucomicrobiae.o_Verrucomicrobiales.f_Verrucomicrobiaceae	0.34	0.34	positive
