# Supplementary material for: Joint contributions of the gut microbiota and host genetics to feed efficiency in chickens
Source: Microbiome. 2021 Jun 1;9:126. doi: 10.1186/s40168-021-01040-x (PMC8171024; doi:10.1186/s40168-021-01040-x)
Supplement: Supplementary file 18 — Additional file 17: Table S9. Detailed information on the SNPs associated with the abundance of cecal Parabacteroides. [file 40168_2021_1040_MOESM18_ESM.ods]

## Sheet: Sheet1
Table S9. Detailed information on the SNPs associated with the abundance of cecal Parabacteroides
SNP	Chromosome	Position (galGal5)	Position (galGal6)	Minor allele	Major allele	MAF	P-value
rs10730843	1	52722229	52671894	G	A	0.21	4.17E-08
rs14824005	1	52014823	51964386	A	G	0.48	1.08E-07
—	1	52689880	52639543	T	A	0.13	2.34E-07
rs15674786	5	17464079	17716473	G	C	0.21	2.60E-07
rs735929900	5	17509938	17762331	C	G	0.22	2.65E-07
rs314972921	5	17509953	17762346	C	T	0.22	2.65E-07
The column "MAF" is the allele frequency of the first listed marker
