# Supplementary material for: Joint contributions of the gut microbiota and host genetics to feed efficiency in chickens
Source: Microbiome. 2021 Jun 1;9:126. doi: 10.1186/s40168-021-01040-x (PMC8171024; doi:10.1186/s40168-021-01040-x)
Supplement: Supplementary file 19 — Additional file 18: Table S10. Detailed information on the SNPs associated with the abundance of cecal Megasphaera. [file 40168_2021_1040_MOESM19_ESM.xlsx]

## Sheet: Sheet1
Table S10. Detailed information on the SNPs associated with the abundance of cecal Megasphaera
SNP	ChromosomeChromosomeChromosome	Position (galGal5)	Position (galGal6)	Minor allele	Major allele	MAF	P-value
rs314988200	3	48667599	48618914	T	C	0.224	3.51442e-10
rs313240913	3	48692964	48644279	G	T	0.229	9.33966e-10
rs732799761	3	48776473	48727188	A	G	0.205	1.08907e-09
rs315206917	3	48885924	48836637	T	C	0.212	3.18586e-09
rs313191834	3	48667184	48618499	T	C	0.232	3.91269e-09
rs740225032	3	48776424	48727139	C	T	0.192	7.32204e-09
rs16273306	3	49083684	49034396	T	C	0.219	1.49169e-08
rs313393875	3	49075327	49026039	G	A	0.181	1.66721e-08
rs736121582	3	48664570	48615885	C	G	0.224	3.69409e-08
rs312698108	3	48678709	48630024	C	T	0.327	4.41509e-08
rs316627612	3	48677834	48629149	T	C	0.232	5.33007e-08
rs431890123	3	14513950	14606503	T	C	0.08	5.6345e-08
—	3	49103873	49054585	A	T	0.144	6.11811e-08
rs732588442	1	106046146	107388471	C	T	0.09	6.65543e-08
—	3	48947831	48898543	T	C	0.193	6.82408e-08
rs739011957	3	48667270	48618585	T	C	0.229	6.84875e-08
rs312686625	3	48685110	48636425	G	A	0.23	7.24302e-08
rs315672193	3	48687339	48638654	T	C	0.222	8.20811e-08
rs316937042	3	48687574	48638889	G	A	0.241	9.2167e-08
rs740730449	3	48686579	48637894	T	G	0.222	1.10417e-07
rs734592807	3	48686586	48637901	G	C	0.222	1.10417e-07
—	3	49059832	49010545	G	A	0.132	1.31238e-07
rs313306241	3	48673753	48625068	A	G	0.216	1.33869e-07
rs14356513	3	48802490	48753205	A	G	0.296	1.33925e-07
rs317084036	3	48875773	48826486	A	G	0.21	1.37225e-07
rs734970001	1	110414368	111731170	G	A	0.166	1.38589e-07
rs731333979	3	48689264	48640579	A	G	0.359	1.51357e-07
rs312682321	3	48693116	48644431	T	C	0.217	1.54775e-07
rs316875152	3	48877792	48828505	A	T	0.19	1.57227e-07
rs312506142	3	48681194	48632509	C	T	0.278	1.57447e-07
rs737431835	3	48776560	48727275	A	G	0.224	1.67889e-07
rs318108438	3	48677870	48629185	C	T	0.234	1.6829e-07
—	3	48947940	48898652	T	C	0.198	1.70585e-07
rs736144722	3	48690966	48642281	T	C	0.239	1.84248e-07
—	3	48942163	48892875	G	T	0.166	1.88172e-07
rs313218729	3	48668923	48620238	A	T	0.229	1.91248e-07
—	3	48956967	48907681	T	C	0.185	1.9241e-07
—	3	48953627	48904341	A	G	0.195	1.94881e-07
rs316740915	3	48688402	48639717	T	C	0.236	2.27277e-07
rs313732426	3	49065004	49015716	A	G	0.179	2.41971e-07
rs314003129	3	48956166	48906880	A	G	0.202	2.49725e-07
rs314988446	3	48672146	48623461	T	C	0.229	2.6457e-07
rs317312060	3	48685657	48636972	T	C	0.21	2.74617e-07
rs316620869	3	48679325	48630640	C	A	0.324	2.77282e-07
The column "MAF" is the allele frequency of the first listed marker
