# Supplementary material for: Joint contributions of the gut microbiota and host genetics to feed efficiency in chickens
Source: Microbiome. 2021 Jun 1;9:126. doi: 10.1186/s40168-021-01040-x (PMC8171024; doi:10.1186/s40168-021-01040-x)
Supplement: Supplementary file 21 — Additional file 20: Table S11. Spearman’s correlation between cecal Lactobacillus and other microbial genera. [file 40168_2021_1040_MOESM21_ESM.xlsx]

## Sheet: Sheet1
Table S11. Spearman's correlation between cecal Lactobacillus and other microbial genera
Segments	Microbial genera	No. present	Detection rate	Abundance	Correlation	adjusted P value
Cecum	k_Bacteria.p_Firmicutes.c_Bacilli.o_Lactobacillales.f_Lactobacillaceae.g_Lactobacillus	206	1	0.00676815	1	0
Cecum	k_Bacteria.p_Proteobacteria.c_Betaproteobacteria.o_Burkholderiales.f_Alcaligenaceae.g_Sutterella	206	1	0.0101934	0.459368	6.13272e-12
Cecum	k_Bacteria.p_Proteobacteria.c_Deltaproteobacteria.o_Desulfovibrionales.f_Desulfovibrionaceae.g_	206	1	0.00281762	0.426749	2.4032e-10
Cecum	k_Bacteria.p_Bacteroidetes.c_Bacteroidia.o_Bacteroidales.f_.g_	206	1	0.136935	-0.381937	2.03805e-08
Cecum	k_Bacteria.p_Firmicutes.c_Clostridia.o_Clostridiales.f_Veillonellaceae.Other	206	1	0.0108834	0.374789	3.90009e-08
Cecum	k_Bacteria.p_Firmicutes.c_Clostridia.o_Clostridiales.f_Veillonellaceae.g_	206	1	0.0217623	0.359799	1.44712e-07
Cecum	k_Bacteria.p_Firmicutes.c_Clostridia.o_Clostridiales.f_Lachnospiraceae.g_Coprococcus	206	1	0.00167798	0.352032	2.7816e-07
Cecum	k_Bacteria.p_Firmicutes.c_Clostridia.o_Clostridiales.f_Ruminococcaceae.g_Ruminococcus	206	1	0.00486543	0.34467	5.08582e-07
Cecum	k_Bacteria.p_Firmicutes.c_Clostridia.o_Clostridiales.f_Ruminococcaceae.g_	206	1	0.0290714	0.338677	8.2183e-07
Cecum	k_Bacteria.p_Lentisphaerae.c_[Lentisphaeria].o_Victivallales.f_Victivallaceae.g_	206	1	0.00520439	0.335087	1.09031e-06
Cecum	k_Bacteria.p_Proteobacteria.c_Betaproteobacteria.o_Burkholderiales.f_Oxalobacteraceae.g_	203	0.985437	0.000105865	0.329182	1.72257e-06
Cecum	k_Bacteria.p_Firmicutes.c_Clostridia.o_Clostridiales.f_.g_	206	1	0.0834397	0.315405	4.82675e-06
Cecum	k_Bacteria.p_Firmicutes.c_Clostridia.o_Clostridiales.f_Lachnospiraceae.g_	206	1	0.00687308	0.306746	8.99041e-06
Cecum	k_Bacteria.p_Firmicutes.c_Clostridia.o_Clostridiales.f_Clostridiaceae.g_Clostridium	190	0.92233	7.61789e-05	0.3031	1.16137e-05
Cecum	k_Bacteria.p_Firmicutes.c_Clostridia.o_Clostridiales.f_Christensenellaceae.g_	206	1	0.00297491	0.299796	1.46039e-05
Cecum	k_Bacteria.p_Proteobacteria.c_Gammaproteobacteria.o_Aeromonadales.f_Succinivibrionaceae.g_	206	1	0.0106704	0.299326	1.50837e-05
Cecum	k_Bacteria.p_Firmicutes.c_Clostridia.o_Clostridiales.f_Veillonellaceae.g_Megamonas	206	1	0.0151259	0.299122	1.52968e-05
Cecum	k_Bacteria.p_Firmicutes.c_Clostridia.o_Clostridiales.f_Lachnospiraceae.g_Blautia	205	0.995146	0.00157112	0.297399	1.72145e-05
Cecum	k_Bacteria.p_Firmicutes.c_Clostridia.o_Clostridiales.f_Clostridiaceae.g_	203	0.985437	0.000273757	0.29716	1.74979e-05
Cecum	k_Bacteria.p_Firmicutes.c_Bacilli.o_Lactobacillales.f_Enterococcaceae.g_Enterococcus	174	0.84466	0.000227597	0.287855	3.26615e-05
Cecum	k_Bacteria.p_Firmicutes.c_Clostridia.o_Clostridiales.f_Ruminococcaceae.g_Faecalibacterium	206	1	0.0275982	0.284793	3.9921e-05
Cecum	k_Bacteria.p_Firmicutes.c_Clostridia.o_Clostridiales.f_Lachnospiraceae.g_Dorea	206	1	0.00137852	0.284034	4.19419e-05
Cecum	k_Bacteria.p_Firmicutes.c_Clostridia.o_Clostridiales.f_Dehalobacteriaceae.g_Dehalobacterium	204	0.990291	0.000277924	0.283711	4.28291e-05
Cecum	k_Bacteria.p_Synergistetes.c_Synergistia.o_Synergistales.f_Synergistaceae.g_	206	1	0.00446664	0.271019	9.56891e-05
Cecum	k_Bacteria.p_Actinobacteria.c_Actinobacteria.o_Actinomycetales.f_Corynebacteriaceae.g_Corynebacterium	145	0.703883	8.3157e-05	0.268983	0.00010847
Cecum	k_Bacteria.p_Actinobacteria.c_Coriobacteriia.o_Coriobacteriales.f_Coriobacteriaceae.g_Slackia	188	0.912621	9.74154e-05	0.26184	0.000167059
Cecum	k_Bacteria.p_Firmicutes.c_Bacilli.o_Bacillales.f_Staphylococcaceae.g_Staphylococcus	86	0.417476	1.89573e-05	0.260204	0.00018411
Cecum	k_Bacteria.p_Firmicutes.c_Clostridia.o_Clostridiales.f_Lachnospiraceae.Other	206	1	0.00341168	0.25721	0.00021961
Cecum	k_Bacteria.p_Firmicutes.c_Clostridia.o_Clostridiales.f_EtOH8.g_	179	0.868932	8.46659e-05	0.256587	0.000227752
Cecum	k_Bacteria.p_Firmicutes.c_Clostridia.o_Clostridiales.f_Lachnospiraceae.g_Anaerostipes	117	0.567961	2.15314e-05	0.248537	0.00036167
Cecum	k_Bacteria.p_Proteobacteria.c_Epsilonproteobacteria.o_Campylobacterales.f_Helicobacteraceae.g_Helicobacter	204	0.990291	0.00714623	0.247391	0.000385817
Cecum	k_Bacteria.p_Actinobacteria.c_Actinobacteria.o_Bifidobacteriales.f_Bifidobacteriaceae.g_Bifidobacterium	203	0.985437	0.00128323	0.244503	0.000453444
Cecum	k_Bacteria.p_Firmicutes.c_Clostridia.o_SHA-98.f_.g_	205	0.995146	0.000276334	0.243458	0.000480509
Cecum	k_Bacteria.p_Firmicutes.c_Clostridia.o_Clostridiales.f_Veillonellaceae.g_Megasphaera	206	1	0.00159771	0.242795	0.000498453
Cecum	k_Bacteria.p_Firmicutes.c_Erysipelotrichi.o_Erysipelotrichales.f_Erysipelotrichaceae.g_Holdemania	204	0.990291	0.000129163	0.24204	0.000519631
Cecum	k_Bacteria.p_Bacteroidetes.c_Bacteroidia.o_Bacteroidales.f_Rikenellaceae.g_Alistipes	179	0.868932	5.32296e-05	-0.23763	0.000660902
Cecum	k_Bacteria.p_Actinobacteria.c_Coriobacteriia.o_Coriobacteriales.f_Coriobacteriaceae.g_	206	1	0.0031534	0.234589	0.000778105
Cecum	k_Bacteria.p_Firmicutes.c_Erysipelotrichi.o_Erysipelotrichales.f_Erysipelotrichaceae.g_Coprobacillus	206	1	0.00171519	0.232999	0.000846756
Cecum	k_Bacteria.p_Bacteroidetes.c_Bacteroidia.o_Bacteroidales.f_[Barnesiellaceae].Other	205	0.995146	0.000439598	-0.231496	0.000916734
Cecum	k_Bacteria.p_Firmicutes.c_Clostridia.o_Clostridiales.f_Ruminococcaceae.g_Oscillospira	206	1	0.0321519	0.230479	0.00096706
Cecum	k_Bacteria.p_Actinobacteria.c_Actinobacteria.o_Actinomycetales.f_Dermabacteraceae.g_Brachybacterium	76	0.368932	1.73856e-05	0.230318	0.000975248
Cecum	k_Bacteria.p_Actinobacteria.c_Actinobacteria.o_Actinomycetales.f_Nocardiaceae.g_Rhodococcus	102	0.495146	1.80498e-05	0.22992	0.000995801
Cecum	k_Bacteria.p_Firmicutes.c_Clostridia.o_Clostridiales.f_Lachnospiraceae.g_.Ruminococcus.	206	1	0.00916403	0.229315	0.00102777
Cecum	k_Archaea.p_Euryarchaeota.c_Methanobacteria.o_Methanobacteriales.f_Methanobacteriaceae.g_Methanobrevibacter	197	0.956311	0.000239539	0.221957	0.00149985
Cecum	k_Bacteria.p_Actinobacteria.c_Coriobacteriia.o_Coriobacteriales.f_Coriobacteriaceae.g_Adlercreutzia	160	0.776699	4.97479e-05	0.221082	0.00156756
Cecum	k_Bacteria.p_Tenericutes.c_Mollicutes.o_RF39.f_.g_	205	0.995146	0.00431033	0.212635	0.00238016
Cecum	k_Bacteria.p_Firmicutes.c_Bacilli.o_Lactobacillales.f_Streptococcaceae.g_Streptococcus	73	0.354369	1.97245e-05	0.211811	0.00247703
Cecum	k_Bacteria.p_Firmicutes.c_Clostridia.o_Clostridiales.f_[Mogibacteriaceae].g_	191	0.927184	7.05338e-05	0.208941	0.00284337
Cecum	k_Bacteria.p_Proteobacteria.c_Deltaproteobacteria.o_Desulfovibrionales.f_Desulfovibrionaceae.g_Desulfovibrio	206	1	0.0263456	0.204445	0.0035165
Cecum	k_Bacteria.p_Firmicutes.c_Clostridia.o_Clostridiales.f_Peptostreptococcaceae.g_	72	0.349515	1.01783e-05	0.197927	0.00474865
Cecum	k_Bacteria.p_Firmicutes.c_Clostridia.o_Clostridiales.f_Ruminococcaceae.Other	205	0.995146	0.000236557	0.19565	0.00526315
Cecum	k_Bacteria.p_Proteobacteria.c_Alphaproteobacteria.o_RF32.f_.g_	202	0.980583	0.00291515	0.187454	0.00755343
Cecum	k_Bacteria.p_Bacteroidetes.c_Bacteroidia.o_Bacteroidales.f_Bacteroidaceae.g_Bacteroides	206	1	0.283504	-0.185862	0.00808929
Cecum	k_Bacteria.p_Bacteroidetes.c_Bacteroidia.o_Bacteroidales.f_[Barnesiellaceae].g_Barnesiella	204	0.990291	0.000199111	-0.183457	0.00896331
Cecum	k_Bacteria.p_Firmicutes.c_Erysipelotrichi.o_Erysipelotrichales.f_Erysipelotrichaceae.g_cc_115	205	0.995146	0.003499	0.181599	0.0096947
Cecum	k_Bacteria.p_Elusimicrobia.c_Elusimicrobia.o_Elusimicrobiales.f_Elusimicrobiaceae.g_	154	0.747573	0.000107483	0.179937	0.0103932
Cecum	k_Bacteria.p_Proteobacteria.c_Gammaproteobacteria.o_Enterobacteriales.f_Enterobacteriaceae.g_	206	1	0.00194721	0.168841	0.0163029
Cecum	k_Bacteria.p_Bacteroidetes.c_Bacteroidia.o_Bacteroidales.f_Rikenellaceae.Other	206	1	0.00797106	-0.167001	0.0175251
Cecum	k_Bacteria.p_Firmicutes.c_Erysipelotrichi.o_Erysipelotrichales.f_Erysipelotrichaceae.g_	206	1	0.00177234	0.165798	0.0183664
Cecum	k_Bacteria.p_Deferribacteres.c_Deferribacteres.o_Deferribacterales.f_Deferribacteraceae.g_Mucispirillum	200	0.970874	0.00622444	0.162986	0.0204708
Cecum	k_Bacteria.p_Actinobacteria.c_Actinobacteria.o_Actinomycetales.f_Brevibacteriaceae.g_Brevibacterium	85	0.412621	2.36475e-05	0.161268	0.0218564
Cecum	k_Bacteria.p_Firmicutes.c_Clostridia.o_Clostridiales.f_Clostridiaceae.Other	79	0.383495	1.15438e-05	0.15576	0.026859
Cecum	k_Bacteria.p_Firmicutes.c_Bacilli.o_Turicibacterales.f_Turicibacteraceae.g_Turicibacter	134	0.650485	5.07172e-05	0.145188	0.0392426
Duodenum	k_Bacteria.p_Bacteroidetes.c_Bacteroidia.o_Bacteroidales.f_[Paraprevotellaceae].g_	95	0.461165	0.00137292	0.205229	0.00338965
Duodenum	k_Bacteria.p_Gemmatimonadetes.c_Gemm-1.o_.f_.g_	116	0.563107	0.000517467	0.181565	0.00970844
Duodenum	k_Bacteria.p_Verrucomicrobia.c_Verruco-5.o_WCHB1-41.f_RFP12.g_	74	0.359223	0.000945285	0.176306	0.0120758
Duodenum	k_Bacteria.p_Cyanobacteria.c_Chloroplast.o_Streptophyta.f_.g_	185	0.898058	0.00430354	0.1724	0.0141491
Duodenum	k_Bacteria.p_Proteobacteria.c_Alphaproteobacteria.o_Rhizobiales.f_Rhizobiaceae.g_Rhizobium	118	0.572816	0.000178237	0.160349	0.0226309
Duodenum	k_Bacteria.p_Proteobacteria.c_Gammaproteobacteria.o_Xanthomonadales.f_Xanthomonadaceae.g_Rhodanobacter	95	0.461165	0.000433366	0.15289	0.0298348
Duodenum	k_Bacteria.p_Proteobacteria.c_Gammaproteobacteria.o_Pasteurellales.f_Pasteurellaceae.g_Gallibacterium	138	0.669903	0.00769825	0.148024	0.0355216
Duodenum	k_Bacteria.p_Actinobacteria.c_Actinobacteria.o_Actinomycetales.f_Micrococcaceae.g_Arthrobacter	93	0.451456	0.000243839	0.1478	0.0358042
Duodenum	k_Bacteria.p_Bacteroidetes.c_Bacteroidia.o_Bacteroidales.f_S24-7.g_	177	0.859223	0.0108674	0.145947	0.0382159
Feces	k_Bacteria.p_Firmicutes.c_Clostridia.o_SHA-98.f_.g_	105	0.509709	5.43447e-05	-0.200892	0.0041467
Feces	k_Bacteria.p_Bacteroidetes.c_Flavobacteriia.o_Flavobacteriales.f_Flavobacteriaceae.g_Flavobacterium	116	0.574257	0.000180759	-0.180063	0.0103388
Feces	k_Bacteria.p_Firmicutes.c_Bacilli.o_Bacillales.f_Bacillaceae.g_Bacillus	198	0.980198	0.00355832	-0.172469	0.0141099
Feces	k_Bacteria.p_Proteobacteria.c_Alphaproteobacteria.o_Rhizobiales.f_Phyllobacteriaceae.g_Phyllobacterium	123	0.608911	6.24495e-05	-0.16712	0.0174437
Feces	k_Bacteria.p_Nitrospirae.c_Nitrospira.o_Nitrospirales.f_0319-6A21.g_	74	0.366337	5.21486e-05	-0.16179	0.0214274
Feces	k_Bacteria.p_Proteobacteria.c_Alphaproteobacteria.o_Rhizobiales.f_.g_	161	0.79703	0.000154632	-0.158828	0.0239641
Feces	k_Bacteria.p_Proteobacteria.c_Betaproteobacteria.o_Burkholderiales.f_Comamonadaceae.g_	193	0.955446	0.000616609	-0.15029	0.0327689
Feces	k_Bacteria.p_Bacteroidetes.c_Bacteroidia.o_Bacteroidales.f_.g_	202	1	0.017857	-0.148291	0.0351882
Feces	k_Bacteria.p_Bacteroidetes.c_[Saprospirae].o_[Saprospirales].f_Chitinophagaceae.g_	63	0.311881	2.14021e-05	-0.143203	0.0420362
Feces	k_Bacteria.p_Proteobacteria.c_Alphaproteobacteria.o_Rhizobiales.f_Brucellaceae.g_Ochrobactrum	202	1	0.00562828	-0.142432	0.0431669
Feces	k_Bacteria.p_Proteobacteria.c_Gammaproteobacteria.o_Xanthomonadales.f_Xanthomonadaceae.g_Stenotrophomonas	190	0.940594	0.000387409	-0.140369	0.0463154
Ileum	k_Bacteria.p_Firmicutes.c_Bacilli.o_Turicibacterales.f_Turicibacteraceae.g_Turicibacter	114	0.553398	0.00143788	0.254338	0.000259552
Ileum	k_Bacteria.p_Firmicutes.c_Bacilli.o_Lactobacillales.f_Lactobacillaceae.g_Lactobacillus	205	0.995146	0.0264451	0.230038	0.000989662
Ileum	k_Bacteria.p_Proteobacteria.c_Alphaproteobacteria.o_Rickettsiales.f_mitochondria.Other	97	0.470874	0.00036969	0.20225	0.00389479
Ileum	k_Bacteria.p_Firmicutes.c_Clostridia.o_Clostridiales.f_Peptostreptococcaceae.g_	169	0.820388	0.00412799	0.172223	0.0142502
Ileum	k_Bacteria.p_Actinobacteria.c_Actinobacteria.o_Bifidobacteriales.f_Bifidobacteriaceae.g_Bifidobacterium	173	0.839806	0.00225266	0.162958	0.0204924
Ileum	k_Bacteria.p_Bacteroidetes.c_Bacteroidia.o_Bacteroidales.f_.g_	198	0.961165	0.0247085	-0.158072	0.0246509
Ileum	k_Bacteria.p_Gemmatimonadetes.c_Gemm-1.o_.f_.g_	110	0.533981	0.000503806	0.155104	0.027516
Ileum	k_Bacteria.p_Actinobacteria.c_Thermoleophilia.o_Gaiellales.f_Gaiellaceae.g_	69	0.334951	0.000899923	0.153483	0.0291979
Ileum	k_Bacteria.p_Verrucomicrobia.c_Verrucomicrobiae.o_Verrucomicrobiales.f_Verrucomicrobiaceae.g_Akkermansia	110	0.533981	0.000666014	0.149013	0.0342971
Ileum	k_Bacteria.p_Bacteroidetes.c_Bacteroidia.o_Bacteroidales.f_Prevotellaceae.g_Prevotella	142	0.68932	0.00118148	-0.143893	0.0410469
Ileum	k_Bacteria.p_Bacteroidetes.c_Bacteroidia.o_Bacteroidales.f_Rikenellaceae.Other	69	0.334951	0.000171387	-0.141545	0.0444971
Ileum	k_Bacteria.p_Verrucomicrobia.c_Opitutae.o_Opitutales.f_Opitutaceae.g_Opitutus	63	0.305825	0.000552509	0.14038	0.046298
Jejunum	k_Bacteria.p_Proteobacteria.c_Alphaproteobacteria.o_Caulobacterales.f_Caulobacteraceae.g_Asticcacaulis	110	0.533981	0.000123088	-0.182469	0.00934582
Jejunum	k_Bacteria.p_Bacteroidetes.c_Bacteroidia.o_Bacteroidales.f_[Barnesiellaceae].g_	62	0.300971	0.000200707	-0.155488	0.0271301
Jejunum	k_Bacteria.p_Proteobacteria.c_Alphaproteobacteria.o_Rickettsiales.f_mitochondria.Other	116	0.563107	0.000449031	0.149507	0.0336992
Jejunum	k_Bacteria.p_Proteobacteria.c_Alphaproteobacteria.o_Rhizobiales.f_Rhizobiaceae.g_Agrobacterium	175	0.849515	0.000349927	-0.144952	0.0395657
Jejunum	k_Bacteria.p_Firmicutes.c_Clostridia.o_Clostridiales.f_Lachnospiraceae.g_Coprococcus	94	0.456311	0.000398667	-0.141935	0.0439079
Jejunum	k_Bacteria.p_Proteobacteria.c_Alphaproteobacteria.o_Rhodobacterales.f_Rhodobacteraceae.g_Rhodobacter	120	0.582524	0.000111848	0.139359	0.0479254
Jejunum	k_Bacteria.p_Proteobacteria.c_Alphaproteobacteria.o_Caulobacterales.f_Caulobacteraceae.g_Phenylobacterium	99	0.480583	0.000164852	0.138133	0.0499415
